# Supplementary material for: Genetically supported causality between gut microbiota and frailty: a two-sample Mendelian randomization study
Source: Front Microbiol. 2024 Apr 17;15:1324209. doi: 10.3389/fmicb.2024.1324209 (PMC11089315; doi:10.3389/fmicb.2024.1324209)
Supplement: Supplementary file 2 [file Table_2.XLSX]

## Sheet: Supplementary Table 1
	Supplementary Table S1 Definition and evaluation criteria for frailty phenotype.
	Frailty Phenotype
	Unintentional weight loss
	Self reported fatigue
	Diminished physical activity
	Measured impairment (comparative to
	age-standardised norms) of grip strength
	Gait speed
	*: Frailty phenotype is defined as three out of five variables outside the normative range.

## Sheet: Supplementary Table 2
	Supplementary Table S2 Specific variables and related calculations the frailty index.
	Frailty Index (FI)
	Symptoms	Past history	Signs	Physical exam	Neur exam	Disease classifications	Abnormal laboratory values	Others
	clouding/delirium	history of stroke	resting tremor	head and neck (normal, abnormal)	sucking, release sign	high blood pressure	Glucose	onset between ages 40 and 90
	sleep changes	headaches of recent onset	action tremor	thyroid	snout, release sign	heart and circulation problems	Potassium	release signs
	mobility impairment	chronic visual loss	dyskinesias/chorea	breast	palmomentals R, release sign	stroke or effect of stroke	BUN	years since onset
	difficulty with memory	difficulties with hearing	akinesia	lungs	tone/neck	eye trouble	Creatinine	ADL
	difficulty with mood	arterial hypertension	impaired abstract thinking	cardiovascular	rone limb	ear trouble	Calcium	IADL
	difficulty with going out	cardiac symptoms	impaired judgement	peripheral pulses	tremor/rest	chest problems	Phosp.
	difficulty with cooking	respiratory complaints	aphasia	abdomen	tremor/action	lose control of bladder	TSH
	difficulty with getting dressed	history of malignancy	apraxia	rectum	coordination/trunk	lose control of bowels	B12
	difficulty with grooming	gastro-intestinal complaints	agnosia	skin	coordination/limb	diabetes	Serum folate
	difficulty with bath	urinary complaints			bradykinesia/limb	kidney trouble	VDRL
	difficulty with toileting	history of thyroid disease			bradykinesia/face	Parkinsonís disease	Total protein
	incontinence of urine	history of diabetes mellitus			posture/standing		Albumin
	incontinence of stool				gait, motor system		Inorganic phosphate
	onset of symptoms (gradual or abrupt)				vibration, sensory system		RBC folate
	feel sad, blue or depressed				bulk		Sodium
					diskinesia
	*: FI can be calculate by counting the dificits presented in the individual and dividing it by the total number of the dificits lists. For example, if an individual was given 92 tests and 23 from 92 variables were present, the frailty index is 23/92 = 0.25. BUN, Blood urea nitrogen; TSH, Thyroid stimulating hormone; B12, Vitamin B12; VDRL, Venereal disease research laboratory test; RBC, Red Blood…

## Sheet: Supplementary Table 3
Table S3 Instrumental variables used in MR analysis of the association between gut microbiota and FI.
No	level	Bacterial taxa (exposure)	SNP	effect_allele	other_allele	Exposure (Bacteria)			Outcome(FI)			F-statistics
						Beta	SE	Pvalue	Beta	SE	Pvalue
1	phylum	Actinobacteria	rs10841473	G	C	-0.0583765	0.0123353	2.59358e-06	0.0018	0.0038	0.636499	22.3932
2	phylum	Actinobacteria	rs11655079	T	C	-0.0560674	0.0124286	5.92516e-06	-0.0023	0.0037	0.5363	20.3477
3	phylum	Actinobacteria	rs11745923	G	T	0.0563759	0.0115529	1.58132e-06	-0.001	0.0034	0.776201	23.8092
4	phylum	Actinobacteria	rs12049045	A	G	0.0510452	0.0114325	8.62621e-06	-0.0034	0.0034	0.3268	19.9327
5	phylum	Actinobacteria	rs12899991	T	A	-0.0719923	0.0154661	4.02819e-06	-0.0073	0.0047	0.1211	21.6646
6	phylum	Actinobacteria	rs134366	A	G	-0.111877	0.023501	1.50428e-06	0.0047	0.0073	0.5213	22.6594
7	phylum	Actinobacteria	rs1376754	G	A	0.0509242	0.0112503	6.71382e-06	0.0033	0.0034	0.3262	20.4861
8	phylum	Actinobacteria	rs1515761	C	T	-0.0762317	0.0169884	4.96364e-06	-0.0009	0.0048	0.8542	20.1329
9	phylum	Actinobacteria	rs4945008	G	A	-0.0540741	0.0121393	5.39237e-06	0.0077	0.004	0.0542001	19.8395
10	phylum	Actinobacteria	rs6660520	G	A	-0.0711483	0.0134495	1.10652e-07	-0.0023	0.0042	0.580801	27.9805
11	phylum	Actinobacteria	rs72767435	T	C	-0.126352	0.0273626	2.56803e-06	0.0097	0.0078	0.2134	21.3201
12	phylum	Actinobacteria	rs7322849	T	C	0.0944467	0.0192976	6.20798e-07	0.0054	0.0071	0.4464	23.95
13	phylum	Actinobacteria	rs7700479	T	A	-0.0769653	0.0173933	8.62144e-06	0.0067	0.0055	0.2246	19.5779
14	phylum	Actinobacteria	rs80083040	T	G	0.155784	0.0348017	8.62105e-06	0.0005	0.0073	0.9408	20.0348
15	phylum	Actinobacteria	rs8047955	G	A	-0.0575816	0.0116762	8.3372e-07	0.0017	0.0035	0.6193	24.3166
16	phylum	Actinobacteria	rs857444	C	T	0.0509553	0.011539	8.92237e-06	0.0003	0.0035	0.9332	19.4976
17	phylum	Actinobacteria	rs961091	G	A	0.0501255	0.011255	8.67601e-06	-0.0043	0.0034	0.2076	19.832
18	phylum	Bacteroidetes	rs111845179	T	C	0.104177	0.0213837	6.47187e-07	-0.0028	0.0073	0.702301	23.7311
19	phylum	Bacteroidetes	rs13291169	C	G	0.0700929	0.0148756	2.60994e-06	-0.009	0.0046	0.0505301	22.1993
20	phylum	Bacteroidetes	rs17343978	A	C	-0.0556041	0.0120272	7.2247e-06	0.0044	0.0038	0.2448	21.371
21	phylum	Bacteroidetes	rs2032750	C	T	0.0510857	0.0106804	1.70836e-06	-0.0043	0.0033	0.197	22.8751
22	phylum	Bacteroidetes	rs62531359	T	G	0.0657788	0.0149886	8.42326e-06	0.0004	0.0048	0.9402	19.257
23	phylum	Bacteroidetes	rs6586324	T	C	0.0477792	0.0105437	7.36885e-06	-0.0013	0.0033	0.698499	20.532
24	phylum	Bacteroidetes	rs72706335	T	C	-0.223193	0.0493382	7.13116e-06	0.0093	0.0076	0.2191	20.4613
25	phylum	Bacteroidetes	rs73512608	G	A	-0.123117	0.0236743	2.53893e-07	0.0014	0.0077	0.861	27.0409
26	phylum	Bacteroidetes	rs73846128	A	G	-0.0664262	0.0133481	4.783e-07	-0.0059	0.0044	0.1763	24.7616
27	phylum	Bacteroidetes	rs7546249	A	T	0.0569173	0.0118382	1.41932e-06	0.0051	0.0037	0.1671	23.113
28	phylum	Bacteroidetes	rs7999780	G	A	0.0543635	0.0124067	9.46651e-06	0.0016	0.0041	0.6952	19.1974
29	phylum	Bacteroidetes	rs929878	T	C	0.0540001	0.0121526	6.51118e-06	0.0031	0.0038	0.4168	19.7419
30	phylum	Cyanobacteria	rs12555298	G	A	0.0974327	0.0219351	8.0863e-06	-0.0041	0.0043	0.3431	19.7274
31	phylum	Cyanobacteria	rs2314810	G	C	0.218257	0.0464571	4.24766e-06	-0.0064	0.0077	0.4046	22.0684
32	phylum	Cyanobacteria	rs2553290	A	T	0.0962131	0.0202617	3.61335e-06	0.0032	0.0041	0.4233	22.5453
33	phylum	Cyanobacteria	rs2585223	T	C	0.111364	0.0247743	8.85727e-06	-0.0001	0.0047	0.9865	20.2035
34	phylum	Cyanobacteria	rs584122	T	C	0.151774	0.0326827	4.22776e-06	0.0103	0.0066	0.1155	21.5625
35	phylum	Cyanobacteria	rs61972390	T	C	0.107346	0.0242469	9.11381e-06	-0.0013	0.0045	0.7668	19.5974
36	phylum	Cyanobacteria	rs7148504	T	G	-0.0800404	0.0176621	6.62384e-06	-0.0022	0.0035	0.5233	20.534
37	phylum	Cyanobacteria	rs76531781	T	C	-0.231868	0.0493393	2.87336e-06	0.0039	0.0075	0.6027	22.0818
38	phylum	Cyanobacteria	rs789068	G	A	-0.111385	0.0212922	1.5717e-07	-0.0001	0.0045	0.9749	27.3622
39	phylum	Cyanobacteria	rs9864379	T	C	-0.138933	0.0268045	2.03334e-07	-0.002	0.0053	0.711101	26.8618
40	phylum	Euryarchaeota	rs10202904	G	T	0.115986	0.0230271	6.18885e-07	0.0037	0.0034	0.2756	25.3672
41	phylum	Euryarchaeota	rs11022995	A	G	0.10373	0.0228889	7.73001e-06	0.0013	0.0033	0.7059	20.5352
42	phylum	Euryarchaeota	rs34928225	T	C	0.19977	0.0425421	4.33092e-06	0.0095	0.0061	0.1199	22.0476
43	phylum	Euryarchaeota	rs45498998	G	A	-0.131882	0.029229	5.32451e-06	0.004	0.0042	0.3427	20.3555
44	phylum	Euryarchaeota	rs56131665	G	A	0.176759	0.0385787	5.30383e-06	-0.004	0.0056	0.4766	20.9897
45	phylum	Euryarchaeota	rs6064552	T	C	-0.123612	0.0275749	9.3377e-06	-0.0111	0.004	0.00489001	20.0924
46	phylum	Euryarchaeota	rs6508769	C	T	-0.150529	0.0337091	8.12363e-06	0.0011	0.0046	0.8099	19.9382
47	phylum	Euryarchaeota	rs7015093	G	A	-0.118111	0.0264389	7.19863e-06	-0.0075	0.004	0.0603601	19.9541
48	phylum	Euryarchaeota	rs73031978	C	G	-0.197523	0.0414497	2.74069e-06	0.0009	0.0057	0.8724	22.7055
49	phylum	Euryarchaeota	rs76029318	T	C	0.214866	0.0438442	1.04621e-06	-0.0042	0.0064	0.511601	24.0132
50	phylum	Euryarchaeota	rs7635189	A	G	-0.119983	0.0259356	4.635e-06	-0.0024	0.0036	0.5079	21.3986
51	phylum	Euryarchaeota	rs77658038	A	C	-0.160157	0.0340856	4.75423e-06	-0.0057	0.0052	0.2757	22.0744
52	phylum	Euryarchaeota	rs894996	C	A	0.203577	0.0440033	5.11929e-06	-0.0115	0.0062	0.0662903	21.4006
53	phylum	Firmicutes	rs112334273	G	A	0.0627459	0.0127415	9.26446e-07	0.0032	0.004	0.4342	24.2476
54	phylum	Firmicutes	rs12554342	G	C	-0.0525703	0.0116908	6.80848e-06	0.0016	0.0036	0.6642	20.2177
55	phylum	Firmicutes	rs13421739	C	G	0.0943944	0.0179641	1.94644e-06	0.0057	0.0068	0.4032	27.6071
56	phylum	Firmicutes	rs2009919	C	T	-0.0536457	0.0106294	4.94721e-07	-0.0038	0.0035	0.2815	25.4678
57	phylum	Firmicutes	rs2273429	A	G	-0.0702112	0.0153063	9.26232e-06	0.0007	0.0051	0.8881	21.0383
58	phylum	Firmicutes	rs2332027	A	G	0.0482656	0.0104823	4.04548e-06	0.0004	0.0033	0.905	21.1983
59	phylum	Firmicutes	rs2547978	G	A	-0.0465802	0.0105075	8.56841e-06	-0.0009	0.0033	0.7851	19.6491
60	phylum	Firmicutes	rs36111799	C	T	-0.0480708	0.0105429	5.1744e-06	-0.0028	0.0034	0.4008	20.7865
61	phylum	Firmicutes	rs3792064	G	A	0.0897349	0.0182532	6.75492e-07	-0.0091	0.0059	0.1244	24.1648
62	phylum	Firmicutes	rs3852931	T	C	0.0482086	0.0105	4.52595e-06	-0.0007	0.0034	0.8332	21.077
63	phylum	Firmicutes	rs4750583	G	A	-0.0616007	0.0137936	5.78562e-06	-0.0072	0.0042	0.0849709	19.9414
64	phylum	Firmicutes	rs56199908	T	C	-0.186194	0.041051	8.66662e-06	0.0013	0.0072	0.8598	20.5695
65	phylum	Firmicutes	rs6814436	C	T	-0.0680205	0.0150844	6.80456e-06	0.0078	0.0048	0.105	20.3312
66	phylum	Firmicutes	rs6815608	C	T	-0.0935765	0.0210869	7.23852e-06	0.0104	0.0073	0.154	19.6901
67	phylum	Firmicutes	rs7247191	T	C	-0.0713033	0.0157424	4.73097e-06	0.0028	0.0052	0.5867	20.5124
68	phylum	Firmicutes	rs72738886	T	C	0.0864609	0.0190398	7.67892e-06	-0.0024	0.0056	0.6748	20.6184
69	phylum	Firmicutes	rs72771021	C	T	-0.141357	0.0308303	5.12436e-06	-0.0004	0.0079	0.9616	21.0193
70	phylum	Firmicutes	rs7573799	G	C	0.0698446	0.0153935	8.05156e-06	-0.0004	0.0048	0.9416	20.584
71	phylum	Firmicutes	rs7975768	C	G	0.0512732	0.0109226	2.82481e-06	-0.0057	0.0035	0.0993505	22.0327
72	phylum	Firmicutes	rs8085381	A	G	-0.0647291	0.0146219	8.67261e-06	-0.0054	0.0046	0.2372	19.5943
73	phylum	Firmicutes	rs992074	T	C	-0.233491	0.050901	8.51609e-06	-0.0207	0.0077	0.00744801	21.0391
74	phylum	Lentisphaerae	rs1002941	A	G	-0.107661	0.0233382	4.30884e-06	-0.0008	0.0037	0.8378	21.2775
75	phylum	Lentisphaerae	rs11770843	C	T	0.111896	0.0234776	1.13813e-06	0.0013	0.0037	0.7262	22.7123
76	phylum	Lentisphaerae	rs17114848	G	A	0.148972	0.0324162	6.76986e-06	-0.0026	0.0051	0.606301	21.1166
77	phylum	Lentisphaerae	rs2031282	A	G	0.120412	0.0270263	5.86462e-06	-0.0007	0.0046	0.8874	19.8475
78	phylum	Lentisphaerae	rs2731834	G	C	-0.109935	0.0236848	3.79603e-06	-0.0004	0.0038	0.9144	21.5413
79	phylum	Lentisphaerae	rs2825714	A	G	-0.138226	0.0289096	1.49772e-06	0.001	0.0047	0.8311	22.8578
80	phylum	Lentisphaerae	rs60995569	T	G	-0.16062	0.0336806	9.1939e-06	-0.0052	0.0061	0.392	22.7394
81	phylum	Lentisphaerae	rs62570196	C	T	-0.217203	0.0439621	9.64473e-07	-0.0038	0.0062	0.5317	24.407
82	phylum	Lentisphaerae	rs72640280	A	G	0.220185	0.0485947	5.19194e-06	0.0078	0.007	0.2679	20.5275
83	phylum	Lentisphaerae	rs73113483	T	A	-0.131681	0.0288503	8.79387e-06	0.0019	0.0049	0.702399	20.8298
84	phylum	Lentisphaerae	rs77599476	A	G	0.229981	0.0479918	1.90265e-06	0.0019	0.0073	0.7887	22.9609
85	phylum	Proteobacteria	rs10750258	C	A	0.0491248	0.010824	8.71907e-06	0.0026	0.0034	0.4365	20.5952
86	phylum	Proteobacteria	rs11126162	T	C	-0.0770689	0.0187079	9.25977e-06	0.005	0.0065	0.4381	16.9687
87	phylum	Proteobacteria	rs11715072	G	A	-0.0519289	0.0115246	6.90415e-06	0.0103	0.0037	0.00529103	20.3005
88	phylum	Proteobacteria	rs12467198	C	T	0.0498267	0.011138	6.30667e-06	-0.0035	0.0035	0.3221	20.0101
89	phylum	Proteobacteria	rs2347697	G	T	0.0502281	0.0108968	4.26914e-06	-0.0021	0.0035	0.5357	21.2439
90	phylum	Proteobacteria	rs2532663	A	G	0.125578	0.0258034	7.4681e-07	-0.0018	0.007	0.793299	23.6817
91	phylum	Proteobacteria	rs312757	G	C	0.0517269	0.0112854	4.83905e-06	-0.0056	0.0035	0.1118	21.0058
92	phylum	Proteobacteria	rs3890996	G	T	0.0474614	0.0105645	6.94656e-06	-0.0047	0.0033	0.1604	20.1801
93	phylum	Proteobacteria	rs4340090	C	T	-0.0668162	0.0153387	9.9901e-06	0.0022	0.0048	0.6461	18.9726
94	phylum	Proteobacteria	rs6707783	C	T	0.0849594	0.0187782	8.08593e-06	0.0074	0.0056	0.1914	20.467
95	phylum	Proteobacteria	rs72771021	C	T	0.141726	0.0309242	7.18092e-06	-0.0004	0.0079	0.9616	21.0011
96	phylum	Proteobacteria	rs74757828	A	T	0.0951285	0.0216921	9.2506e-06	0.0075	0.0066	0.2609	19.229
97	phylum	Proteobacteria	rs922773	C	T	-0.0803778	0.0157851	3.67959e-07	0.0068	0.0048	0.1517	25.9249
98	phylum	Tenericutes	rs10108398	G	A	0.0769142	0.0153953	1.09001e-06	-0.0003	0.0037	0.9424	24.9561
99	phylum	Tenericutes	rs11890098	A	G	0.074438	0.0153389	9.56577e-07	0.0038	0.0039	0.3211	23.5473
100	phylum	Tenericutes	rs12566890	T	G	-0.101147	0.0230978	3.65098e-06	0.0069	0.0062	0.2668	19.1736
101	phylum	Tenericutes	rs17214486	C	A	0.06099	0.0135623	6.60861e-06	-0.0037	0.0034	0.2741	20.2204
102	phylum	Tenericutes	rs2464826	A	C	0.0944239	0.0211806	8.39499e-06	0.0073	0.0052	0.1581	19.8713
103	phylum	Tenericutes	rs28537087	G	A	0.0820873	0.0188312	8.07402e-06	0.0034	0.005	0.4939	18.9992
104	phylum	Tenericutes	rs3768491	G	A	0.0681052	0.0149061	4.2335e-06	-0.0008	0.0037	0.8212	20.8724
105	phylum	Tenericutes	rs4885016	C	T	0.0819606	0.0181628	7.26993e-06	-0.006	0.0047	0.1989	20.3603
106	phylum	Tenericutes	rs6043847	T	C	-0.114937	0.0248606	4.55481e-06	0.0078	0.007	0.2642	21.3715
107	phylum	Tenericutes	rs72901605	T	C	-0.0841852	0.0178119	3.25792e-06	0.0097	0.0042	0.0221998	22.3352
108	phylum	Tenericutes	rs74603314	T	C	0.221639	0.0462918	1.5569e-06	-0.0068	0.0079	0.3918	22.9205
109	phylum	Tenericutes	rs78169027	A	G	-0.108283	0.0237289	5.87611e-06	0.0056	0.0057	0.3321	20.8211
110	phylum	Verrucomicrobia	rs11252894	A	C	0.0784055	0.0162769	1.10555e-06	-0.0007	0.0042	0.866	23.2001
111	phylum	Verrucomicrobia	rs117107102	A	G	0.204283	0.0427565	2.67935e-06	-0.0037	0.0082	0.655101	22.8244
112	phylum	Verrucomicrobia	rs11729256	T	C	0.0696984	0.0146953	2.23404e-06	-0.0077	0.0038	0.0429003	22.492
113	phylum	Verrucomicrobia	rs12512971	A	C	0.171057	0.0398053	9.81386e-06	0.0013	0.0084	0.8793	18.4646
114	phylum	Verrucomicrobia	rs12908520	G	A	0.0594916	0.012823	3.40447e-06	-0.0013	0.0033	0.702399	21.5214
115	phylum	Verrucomicrobia	rs2602429	T	C	-0.0764148	0.0153487	8.71044e-07	-0.0053	0.004	0.1867	24.7828
116	phylum	Verrucomicrobia	rs3995795	C	T	0.0610914	0.0138592	9.7221e-06	-0.0018	0.0036	0.621001	19.4278
117	phylum	Verrucomicrobia	rs45598138	C	A	-0.143901	0.03054	2.19129e-06	0.0048	0.0075	0.5204	22.1988
118	phylum	Verrucomicrobia	rs61779207	G	A	-0.0755253	0.0164385	5.27971e-06	0.0025	0.0043	0.5533	21.1057
119	phylum	Verrucomicrobia	rs74542928	T	C	0.115994	0.0231324	4.08376e-07	-0.0077	0.0056	0.1637	25.1402
120	phylum	Verrucomicrobia	rs76430504	T	C	-0.11753	0.025458	3.49559e-06	-0.0004	0.0069	0.955	21.3102
121	phylum	Verrucomicrobia	rs9349825	A	G	-0.0660243	0.0143911	6.2748e-06	0.0035	0.0038	0.3541	21.0455
122	class	Actinobacteria	rs10841473	G	C	-0.0583765	0.0123353	2.59358e-06	0.0018	0.0038	0.636499	22.3932
123	class	Actinobacteria	rs11655079	T	C	-0.0560674	0.0124286	5.92516e-06	-0.0023	0.0037	0.5363	20.3477
124	class	Actinobacteria	rs11745923	G	T	0.0563759	0.0115529	1.58132e-06	-0.001	0.0034	0.776201	23.8092
125	class	Actinobacteria	rs12049045	A	G	0.0510452	0.0114325	8.62621e-06	-0.0034	0.0034	0.3268	19.9327
126	class	Actinobacteria	rs12899991	T	A	-0.0719923	0.0154661	4.02819e-06	-0.0073	0.0047	0.1211	21.6646
127	class	Actinobacteria	rs134366	A	G	-0.111877	0.023501	1.50428e-06	0.0047	0.0073	0.5213	22.6594
128	class	Actinobacteria	rs1376754	G	A	0.0509242	0.0112503	6.71382e-06	0.0033	0.0034	0.3262	20.4861
129	class	Actinobacteria	rs1515761	C	T	-0.0762317	0.0169884	4.96364e-06	-0.0009	0.0048	0.8542	20.1329
130	class	Actinobacteria	rs4945008	G	A	-0.0540741	0.0121393	5.39237e-06	0.0077	0.004	0.0542001	19.8395
131	class	Actinobacteria	rs6660520	G	A	-0.0711483	0.0134495	1.10652e-07	-0.0023	0.0042	0.580801	27.9805
132	class	Actinobacteria	rs72767435	T	C	-0.126352	0.0273626	2.56803e-06	0.0097	0.0078	0.2134	21.3201
133	class	Actinobacteria	rs7322849	T	C	0.0944467	0.0192976	6.20798e-07	0.0054	0.0071	0.4464	23.95
134	class	Actinobacteria	rs7700479	T	A	-0.0769653	0.0173933	8.62144e-06	0.0067	0.0055	0.2246	19.5779
135	class	Actinobacteria	rs80083040	T	G	0.155784	0.0348017	8.62105e-06	0.0005	0.0073	0.9408	20.0348
136	class	Actinobacteria	rs8047955	G	A	-0.0575816	0.0116762	8.3372e-07	0.0017	0.0035	0.6193	24.3166
137	class	Actinobacteria	rs857444	C	T	0.0509553	0.011539	8.92237e-06	0.0003	0.0035	0.9332	19.4976
138	class	Actinobacteria	rs961091	G	A	0.0501255	0.011255	8.67601e-06	-0.0043	0.0034	0.2076	19.832
139	class	Alphaproteobacteria	rs10803434	A	T	-0.0692742	0.0148866	3.55435e-06	-0.0005	0.0033	0.8744	21.6517
140	class	Alphaproteobacteria	rs12977163	G	C	0.0690234	0.0153829	7.14184e-06	-0.0025	0.0034	0.4616	20.1305
141	class	Alphaproteobacteria	rs140912403	C	T	-0.160677	0.0317708	6.20369e-07	0.0028	0.007	0.6883	25.5735
142	class	Alphaproteobacteria	rs17061716	G	C	0.0927341	0.0207569	9.33254e-06	-0.0053	0.0047	0.2559	19.9569
143	class	Alphaproteobacteria	rs34569731	G	A	-0.0705145	0.0157564	7.37921e-06	-0.0032	0.0038	0.3966	20.0254
144	class	Alphaproteobacteria	rs55876211	C	T	-0.080811	0.0184159	7.53633e-06	0.0036	0.0043	0.4004	19.2528
145	class	Alphaproteobacteria	rs62285697	C	T	0.0805256	0.0180912	9.75933e-06	-0.0017	0.004	0.675	19.8095
146	class	Alphaproteobacteria	rs76784716	A	G	0.133271	0.0267738	5.09143e-07	0.001	0.0065	0.8816	24.7737
147	class	Alphaproteobacteria	rs7960664	A	G	-0.0969489	0.0215149	8.84301e-06	0.0081	0.0047	0.0857196	20.3024
148	class	Alphaproteobacteria	rs9813022	A	G	-0.0751277	0.0153867	1.05334e-06	0.0061	0.0036	0.090849	23.8368
149	class	Bacilli	rs11110282	A	G	-0.101189	0.0217379	4.85445e-06	0.0046	0.0068	0.4968	21.6656
150	class	Bacilli	rs111552159	C	G	0.128032	0.0286921	9.12809e-06	-0.0046	0.0073	0.528	19.9091
151	class	Bacilli	rs11730038	G	A	-0.0630747	0.0128717	1.96024e-06	0.0046	0.0039	0.2409	24.0092
152	class	Bacilli	rs12797734	T	C	0.0572158	0.0126793	7.21174e-06	-0.0041	0.0039	0.2927	20.3601
153	class	Bacilli	rs13068444	A	G	0.0601035	0.0136407	9.53038e-06	0.0034	0.0044	0.4352	19.4118
154	class	Bacilli	rs1595463	C	A	0.0476864	0.0108547	7.97389e-06	0.0065	0.0033	0.0529103	19.2971
155	class	Bacilli	rs1962325	G	C	-0.0554219	0.0114789	1.38433e-06	-0.0061	0.0036	0.0891005	23.3078
156	class	Bacilli	rs28564647	T	G	-0.0613034	0.0137579	7.81196e-06	-0.0039	0.0042	0.3562	19.852
157	class	Bacilli	rs2952251	G	A	0.0598868	0.0123903	1.07895e-06	-0.0053	0.0038	0.1612	23.3581
158	class	Bacilli	rs34989881	A	G	0.111056	0.0246039	6.54591e-06	0.0053	0.0064	0.4093	20.3711
159	class	Bacilli	rs35344081	G	A	0.0619529	0.0127066	1.01499e-06	0.0029	0.0039	0.4619	23.7686
160	class	Bacilli	rs4028634	C	T	-0.0520614	0.0109842	2.2076e-06	0.0013	0.0034	0.6965	22.4613
161	class	Bacilli	rs4459992	T	C	0.0535854	0.0116362	4.29833e-06	0.001	0.0036	0.771401	21.2036
162	class	Bacilli	rs57872228	C	T	-0.0714773	0.0146647	9.21977e-07	-0.0054	0.0046	0.2449	23.7536
163	class	Bacilli	rs694949	A	G	-0.081146	0.0180042	7.59591e-06	0.0002	0.0054	0.9634	20.3107
164	class	Bacilli	rs74352383	T	A	-0.104496	0.0217083	1.52753e-06	0.0063	0.0063	0.3236	23.1679
165	class	Bacilli	rs74663707	C	T	0.0979154	0.0224074	8.45688e-06	-0.0032	0.0061	0.6069	19.0923
166	class	Bacilli	rs7666190	A	C	0.104044	0.0247934	8.46837e-06	0.0115	0.0073	0.1128	17.6076
167	class	Bacilli	rs76717940	T	A	0.156331	0.0325945	1.07251e-06	0.0059	0.0069	0.3934	23.0007
168	class	Bacilli	rs77558518	A	G	-0.107255	0.0222879	1.33773e-06	-0.0029	0.0065	0.6496	23.1545
169	class	Bacilli	rs78938557	T	C	0.108007	0.0232858	1.06891e-06	-0.0035	0.0068	0.6093	21.511
170	class	Bacilli	rs9581006	T	C	-0.225309	0.0467697	1.79457e-06	-0.0079	0.0086	0.3535	23.2042
171	class	Bacteroidia	rs11146701	A	G	0.0473596	0.010541	7.08223e-06	-0.003	0.0034	0.3644	18.2536
172	class	Bacteroidia	rs111845179	T	C	0.102648	0.0213843	9.23996e-07	-0.0028	0.0073	0.702301	24.0533
173	class	Bacteroidia	rs13291169	C	G	0.0689676	0.0148765	3.74576e-06	-0.009	0.0046	0.0505301	21.157
174	class	Bacteroidia	rs17343978	A	C	-0.0552057	0.0120278	8.3593e-06	0.0044	0.0038	0.2448	21.004
175	class	Bacteroidia	rs2032750	C	T	0.0508393	0.0106807	1.91509e-06	-0.0043	0.0033	0.197	21.4929
176	class	Bacteroidia	rs2363574	T	C	0.222741	0.0508055	9.93482e-06	-0.0062	0.0124	0.6191	19.1165
177	class	Bacteroidia	rs4146051	G	A	0.107377	0.0245661	8.76436e-06	-0.0178	0.008	0.02537	18.3158
178	class	Bacteroidia	rs4916508	A	G	0.0466729	0.0105312	8.4711e-06	0.0001	0.0033	0.9702	18.2536
179	class	Bacteroidia	rs55773148	G	A	-0.121514	0.0236759	3.89583e-07	0.0014	0.0077	0.8612	25.8367
180	class	Bacteroidia	rs62531359	T	G	0.0655728	0.0149891	9.08657e-06	0.0004	0.0048	0.9402	19.3573
181	class	Bacteroidia	rs72706335	T	C	-0.22241	0.0493458	7.65526e-06	0.0093	0.0076	0.2191	20.5236
182	class	Bacteroidia	rs7546249	A	T	0.0567113	0.0118386	1.54814e-06	0.0051	0.0037	0.1671	22.5593
183	class	Bacteroidia	rs7631304	G	A	-0.0645771	0.0132957	8.36778e-07	-0.0058	0.0044	0.1876	24.9965
184	class	Bacteroidia	rs79585701	A	C	0.0646823	0.0149628	9.98596e-06	-0.0109	0.0045	0.0169801	18.7752
185	class	Bacteroidia	rs929878	T	C	0.0548532	0.012153	4.7338e-06	0.0031	0.0038	0.4168	21.004
186	class	Betaproteobacteria	rs11128180	A	G	0.0592944	0.0128769	3.67147e-06	0.0025	0.0039	0.5248	20.5948
187	class	Betaproteobacteria	rs12467854	G	C	0.0641363	0.0131766	1.09863e-06	0.0005	0.004	0.895	24.2333
188	class	Betaproteobacteria	rs1511453	A	G	0.0923492	0.0199158	4.75762e-06	-0.0042	0.0071	0.5482	21.157
189	class	Betaproteobacteria	rs2321387	G	A	-0.0494596	0.0109424	5.80029e-06	-0.0042	0.0033	0.2126	19.8402
190	class	Betaproteobacteria	rs2367850	G	C	0.064006	0.0130374	9.11759e-07	-0.0016	0.0043	0.7098	24.2333
191	class	Betaproteobacteria	rs2613606	T	C	0.0513106	0.0109091	2.19816e-06	0.0067	0.0033	0.04635	21.4929
192	class	Betaproteobacteria	rs320161	G	A	-0.0572286	0.01262	7.33247e-06	0.0049	0.0038	0.188	19.2222
193	class	Betaproteobacteria	rs4033856	T	C	-0.0832423	0.0167237	5.17166e-07	0.0065	0.0052	0.2064	23.834
194	class	Betaproteobacteria	rs56386628	C	T	-0.0622252	0.0135688	5.86949e-06	-0.006	0.0041	0.1497	19.6095
195	class	Betaproteobacteria	rs6087811	T	G	-0.0978177	0.0198522	7.44303e-07	-0.014	0.0063	0.0267898	24.0066
196	class	Betaproteobacteria	rs62395635	T	C	0.109741	0.0236	2.9409e-06	0.009	0.0068	0.1849	21.004
197	class	Betaproteobacteria	rs72747231	C	G	-0.137281	0.0290338	2.05509e-06	0.0067	0.0071	0.3449	22.3144
198	class	Betaproteobacteria	rs75242906	C	T	-0.121083	0.028075	9.27278e-06	-0.0064	0.007	0.3606	18.6721
199	class	Betaproteobacteria	rs9964679	A	G	0.052911	0.0114866	4.84585e-06	0.0049	0.0036	0.1782	23.2116
200	class	Clostridia	rs10209007	G	C	0.0794173	0.0182427	9.8935e-06	-0.0092	0.0059	0.1182	19.2597
201	class	Clostridia	rs10774377	G	A	-0.052659	0.0113858	3.24399e-06	-0.0063	0.0036	0.0830099	23.2116
202	class	Clostridia	rs112334273	G	A	0.0641008	0.0127404	3.81408e-07	0.0032	0.004	0.4342	24.2333
203	class	Clostridia	rs13105690	C	T	0.0529097	0.011818	8.77789e-06	-0.0046	0.0037	0.2216	19.5042
204	class	Clostridia	rs13179700	C	T	-0.0511937	0.0109569	3.37085e-06	0.0003	0.0035	0.9273	21.4929
205	class	Clostridia	rs13421739	C	G	0.0888472	0.0179655	9.54201e-06	0.0057	0.0068	0.4032	24.4441
206	class	Clostridia	rs1842454	G	A	-0.0547202	0.0127338	8.72027e-06	0.0014	0.0039	0.727699	17.8969
207	class	Clostridia	rs2273429	A	G	-0.0724037	0.0153105	4.52137e-06	0.0007	0.0051	0.8881	23.0368
208	class	Clostridia	rs6797343	T	G	-0.0592279	0.0134556	9.35643e-06	0.0057	0.0045	0.2064	20.5948
209	class	Clostridia	rs6814436	C	T	-0.0739995	0.0150815	9.65095e-07	0.0078	0.0048	0.105	24.3344
210	class	Clostridia	rs6815608	C	T	-0.103803	0.0210883	4.01856e-07	0.0104	0.0073	0.154	24.5226
211	class	Clostridia	rs6934062	G	C	0.0524406	0.0116115	6.53085e-06	-0.0018	0.0036	0.626	18.7752
212	class	Clostridia	rs7269302	A	T	-0.0963981	0.0212007	9.04045e-06	0.0005	0.007	0.9388	20.895
213	class	Clostridia	rs72738886	T	C	0.0866169	0.0190393	8.24233e-06	-0.0024	0.0056	0.6748	20.9638
214	class	Clostridia	rs72915163	T	C	-0.0581025	0.0120557	1.34295e-06	-0.001	0.0038	0.7987	23.3578
215	class	Clostridia	rs76767978	G	A	0.0698882	0.0156319	8.39808e-06	-0.004	0.0052	0.4397	19.1379
216	class	Clostridia	rs76860606	C	G	0.0947036	0.0225117	7.53165e-06	-0.0022	0.0075	0.771299	17.0581
217	class	Clostridia	rs992074	T	C	-0.255639	0.0508787	8.77506e-07	-0.0207	0.0077	0.00744801	25.1929
218	class	Coriobacteriia	rs11073596	G	T	-0.0510212	0.0114339	8.14442e-06	-0.0004	0.0036	0.901	21.4929
219	class	Coriobacteriia	rs11250875	T	C	0.06075	0.0130939	4.82848e-06	-0.0059	0.0041	0.1528	22.0147
220	class	Coriobacteriia	rs11656361	A	C	0.0773006	0.017553	8.0201e-06	0.0028	0.0052	0.591199	18.2968
221	class	Coriobacteriia	rs12974142	G	A	0.0789796	0.0177205	8.51236e-06	-0.0026	0.0054	0.6305	19.2597
222	class	Coriobacteriia	rs13307134	T	C	-0.0565686	0.0126265	7.79938e-06	-0.002	0.0039	0.6022	19.2222
223	class	Coriobacteriia	rs1397793	A	G	0.0498855	0.0112446	9.77372e-06	-0.0001	0.0036	0.9888	20.6583
224	class	Coriobacteriia	rs1816223	G	A	0.0586265	0.0129006	4.84117e-06	0.0049	0.0041	0.2276	20.5948
225	class	Coriobacteriia	rs240104	T	C	-0.0603429	0.0126849	1.51604e-06	0.0091	0.004	0.02306	21.2988
226	class	Coriobacteriia	rs2442778	A	G	0.116408	0.0258545	9.02693e-06	0.0119	0.0077	0.1251	19.9025
227	class	Coriobacteriia	rs3025411	A	G	0.0926543	0.0209468	8.26913e-06	0.0018	0.0062	0.772999	19.6095
228	class	Coriobacteriia	rs34739816	G	T	0.0965017	0.0207666	3.88356e-06	-0.0052	0.0063	0.404	21.3326
229	class	Coriobacteriia	rs62448869	T	A	-0.0486059	0.0108982	7.87281e-06	0.0003	0.0033	0.9278	19.8402
230	class	Coriobacteriia	rs67561917	A	G	-0.0714367	0.0154113	5.39126e-06	-0.006	0.0048	0.2155	22.4013
231	class	Coriobacteriia	rs719099	A	G	0.0778402	0.0155815	5.43313e-07	-0.0012	0.0051	0.8151	23.7623
232	class	Coriobacteriia	rs76779974	C	G	0.0774888	0.0171877	5.63093e-06	0.0032	0.005	0.5162	20.5127
233	class	Coriobacteriia	rs80046645	C	G	0.25584	0.0561995	4.65693e-06	0.0057	0.0073	0.4394	20.895
234	class	Coriobacteriia	rs8010111	A	G	0.103377	0.0229286	6.8962e-06	-0.0044	0.0066	0.507399	20.052
235	class	Deltaproteobacteria	rs1035691	G	A	0.055176	0.0121602	9.65162e-06	-0.0013	0.0034	0.7003	21.004
236	class	Deltaproteobacteria	rs112381107	C	T	0.206594	0.0456908	4.63052e-06	-0.0097	0.0077	0.2065	20.2472
237	class	Deltaproteobacteria	rs11599763	C	T	0.0544219	0.0117397	3.94121e-06	0.0042	0.0034	0.2141	20.2472
238	class	Deltaproteobacteria	rs16851319	G	C	-0.0705516	0.0150849	5.67884e-06	-0.0016	0.0044	0.7249	22.4013
239	class	Deltaproteobacteria	rs17084793	G	A	-0.0710762	0.015953	5.6863e-06	0.0018	0.0045	0.692599	19.6887
240	class	Deltaproteobacteria	rs17791387	A	G	-0.0735881	0.0154246	1.60221e-06	0.0073	0.0043	0.0899891	24.3344
241	class	Deltaproteobacteria	rs2692012	G	A	-0.110335	0.0253336	3.14188e-06	-0.012	0.0067	0.0722005	19.3573
242	class	Deltaproteobacteria	rs2838334	G	A	0.0561722	0.0124124	5.44553e-06	-0.0008	0.0036	0.8137	21.7747
243	class	Deltaproteobacteria	rs3935584	C	T	-0.0523484	0.011566	7.50119e-06	-0.0007	0.0033	0.8225	18.7752
244	class	Deltaproteobacteria	rs4506934	C	T	-0.0936514	0.02012	3.58889e-06	0.0026	0.0055	0.6405	22.0869
245	class	Deltaproteobacteria	rs55744759	A	G	-0.0779693	0.0170738	7.31375e-06	0.0023	0.0051	0.6506	21.049
246	class	Deltaproteobacteria	rs6058181	C	T	0.0825716	0.0165958	3.39555e-07	-0.0018	0.005	0.7229	23.834
247	class	Deltaproteobacteria	rs62020470	A	G	-0.0585411	0.0129358	4.85087e-06	0.0002	0.0037	0.9637	20.5948
248	class	Deltaproteobacteria	rs9928243	C	A	-0.0538457	0.0117718	5.02077e-06	-0.005	0.0034	0.1413	20.2472
249	class	Erysipelotrichia	rs1074800	G	A	-0.0492438	0.010887	6.14582e-06	0.0015	0.0035	0.668599	19.8402
250	class	Erysipelotrichia	rs10781552	C	T	-0.0552212	0.0116074	2.33115e-06	0.0013	0.0036	0.7228	21.004
251	class	Erysipelotrichia	rs17530232	A	G	0.10305	0.0224648	2.79126e-06	-0.0069	0.0067	0.3046	21.9164
252	class	Erysipelotrichia	rs1884466	C	T	-0.0475363	0.0106939	9.52708e-06	0.0013	0.0034	0.696599	19.0387
253	class	Erysipelotrichia	rs2300774	A	G	-0.0524152	0.0106784	8.95468e-07	0.0043	0.0034	0.2025	22.344
254	class	Erysipelotrichia	rs290833	T	G	-0.0497374	0.0111376	8.02897e-06	0.0052	0.0034	0.1295	20.6583
255	class	Erysipelotrichia	rs35161940	T	C	-0.0806041	0.0167641	1.8451e-06	-0.0009	0.0052	0.8661	22.6992
256	class	Erysipelotrichia	rs4078432	T	C	0.0608929	0.0133764	4.23107e-06	0.0103	0.0043	0.0178398	22.0147
257	class	Erysipelotrichia	rs56970041	T	G	0.0724145	0.0164471	5.40344e-06	0.0088	0.0053	0.1001	20.2472
258	class	Erysipelotrichia	rs62504403	C	T	0.0681159	0.0127883	1.12264e-07	-0.0043	0.0039	0.2657	27.3571
259	class	Erysipelotrichia	rs7234058	T	C	-0.0945759	0.0194091	9.12347e-07	0.0079	0.0055	0.1527	24.9965
260	class	Erysipelotrichia	rs7826267	G	T	0.0839071	0.0199131	9.28453e-06	0.0013	0.0067	0.8415	17.6375
261	class	Erysipelotrichia	rs8003149	C	T	0.0538798	0.0116888	4.08479e-06	0.0019	0.0037	0.6023	20.2472
262	class	Gammaproteobacteria	rs11181912	G	A	-0.0579153	0.0118796	9.94764e-07	0.0003	0.0035	0.9215	23.3578
263	class	Gammaproteobacteria	rs12404135	A	G	-0.0788843	0.0172415	8.89488e-06	-0.001	0.0051	0.847	21.5921
264	class	Gammaproteobacteria	rs6469506	T	A	0.0541424	0.0116333	3.2898e-06	-0.0098	0.0034	0.00364401	20.2472
265	class	Gammaproteobacteria	rs6706173	A	C	0.074251	0.0146392	1.99494e-07	0.005	0.0047	0.2895	24.3344
266	class	Gammaproteobacteria	rs75101789	C	T	0.0729012	0.0163003	8.7878e-06	0.0067	0.005	0.1809	20.8135
267	class	Gammaproteobacteria	rs79795896	A	G	-0.15921	0.0351373	7.9241e-06	0.0042	0.0077	0.5835	20.6347
268	class	Gammaproteobacteria	rs9494710	C	T	-0.0549673	0.0120924	4.54611e-06	0.0032	0.0034	0.3481	21.004
269	class	Gammaproteobacteria	rs9973122	A	T	-0.0740614	0.0162596	6.77002e-06	-0.0014	0.0049	0.7696	21.3876
270	class	Lentisphaeria	rs1002941	A	G	-0.105025	0.0233484	8.14836e-06	-0.0008	0.0037	0.8378	20.8383
271	class	Lentisphaeria	rs11770843	C	T	0.109431	0.0234879	1.9073e-06	0.0013	0.0037	0.7262	22.4562
272	class	Lentisphaeria	rs17114848	G	A	0.152377	0.0324332	4.05864e-06	-0.0026	0.0051	0.606301	22.5593
273	class	Lentisphaeria	rs2031282	A	G	0.122368	0.0270329	4.38258e-06	-0.0007	0.0046	0.8874	20.4142
274	class	Lentisphaeria	rs2731834	G	C	-0.109438	0.023693	4.24356e-06	-0.0004	0.0038	0.9144	20.6239
275	class	Lentisphaeria	rs2825714	A	G	-0.13741	0.0289246	1.72211e-06	0.001	0.0047	0.8311	22.3144
276	class	Lentisphaeria	rs62570196	C	T	-0.21635	0.0439866	1.07924e-06	-0.0038	0.0062	0.5317	24.0958
277	class	Lentisphaeria	rs72640280	A	G	0.220207	0.0486196	5.18036e-06	0.0078	0.007	0.2679	20.1554
278	class	Lentisphaeria	rs73113483	T	A	-0.131217	0.0288713	8.66343e-06	0.0019	0.0049	0.702399	20.4026
279	class	Lentisphaeria	rs77599476	A	G	0.230292	0.0480168	1.86132e-06	0.0019	0.0073	0.7887	22.9569
280	class	Melainabacteria	rs10148250	A	G	-0.0861928	0.0193381	8.67142e-06	-0.0036	0.0033	0.2801	20.4847
281	class	Melainabacteria	rs10738747	A	G	-0.0814624	0.0184409	9.95795e-06	-0.0034	0.0033	0.3079	20.2472
282	class	Melainabacteria	rs11150282	T	C	0.0989487	0.0196972	6.02893e-07	0.0043	0.0036	0.2294	24.4991
283	class	Melainabacteria	rs113884518	T	C	-0.205352	0.0454982	8.05675e-06	0.0019	0.0072	0.7945	20.7502
284	class	Melainabacteria	rs1221147	A	T	-0.123968	0.0278958	7.10739e-06	0.0016	0.005	0.749799	19.6095
285	class	Melainabacteria	rs16851659	G	C	-0.0896103	0.0186432	1.27488e-06	-0.0006	0.0033	0.8479	22.4345
286	class	Melainabacteria	rs28678345	T	C	0.214848	0.0470878	6.69083e-06	-0.0019	0.0077	0.8009	20.9228
287	class	Melainabacteria	rs367480	A	G	0.083758	0.0185796	8.19917e-06	0.0018	0.0034	0.597601	19.543
288	class	Melainabacteria	rs4129395	G	A	0.0896187	0.0185106	1.48057e-06	0.002	0.0033	0.5414	22.4345
289	class	Melainabacteria	rs73074665	A	T	0.166216	0.0355728	2.86609e-06	0.0036	0.0064	0.567799	21.2594
290	class	Melainabacteria	rs789069	A	C	-0.103539	0.0234287	6.84636e-06	-0.0004	0.0045	0.9277	20.4433
291	class	Melainabacteria	rs79790072	T	C	0.226722	0.0487841	3.29011e-06	-0.0128	0.0073	0.0799595	21.4585
292	class	Melainabacteria	rs9864379	T	C	-0.159735	0.0292553	5.36056e-08	-0.002	0.0053	0.711101	30.4357
293	class	Methanobacteria	rs10202904	G	T	0.121754	0.0235357	3.01432e-07	0.0037	0.0034	0.2756	25.8367
294	class	Methanobacteria	rs10424197	A	G	0.111274	0.0247517	9.27897e-06	0.0003	0.0035	0.9287	19.7108
295	class	Methanobacteria	rs11018665	A	T	0.111465	0.0250516	6.51869e-06	-0.0041	0.0035	0.242	19.7108
296	class	Methanobacteria	rs12825290	C	G	-0.216781	0.0493496	6.07561e-06	-0.0006	0.0067	0.9295	19.6095
297	class	Methanobacteria	rs4257531	G	A	0.164498	0.0364959	7.44338e-06	-0.003	0.005	0.542	20.7502
298	class	Methanobacteria	rs56131665	G	A	0.178661	0.039298	6.17988e-06	-0.004	0.0056	0.4766	21.0628
299	class	Methanobacteria	rs6508769	C	T	-0.153519	0.0344519	8.22527e-06	0.0011	0.0046	0.8099	20.5127
300	class	Methanobacteria	rs6776814	T	C	-0.199566	0.0411825	1.63061e-06	0.0013	0.0056	0.8218	23.792
301	class	Methanobacteria	rs73068003	G	T	-0.15814	0.0351803	8.44578e-06	0.0125	0.005	0.0117001	20.3759
302	class	Methanobacteria	rs73457410	A	G	0.21534	0.0436695	1.40854e-06	-0.0036	0.0062	0.5654	23.8732
303	class	Methanobacteria	rs75208022	C	T	-0.227245	0.048763	5.92107e-06	-0.008	0.0064	0.2097	21.4585
304	class	Methanobacteria	rs894996	C	A	0.216999	0.0449076	1.87556e-06	-0.0115	0.0062	0.0662903	23.2506
305	class	Mollicutes	rs10108398	G	A	0.0769142	0.0153953	1.09001e-06	-0.0003	0.0037	0.9424	26.3474
306	class	Mollicutes	rs11890098	A	G	0.074438	0.0153389	9.56577e-07	0.0038	0.0039	0.3211	24.3344
307	class	Mollicutes	rs12566890	T	G	-0.101147	0.0230978	3.65098e-06	0.0069	0.0062	0.2668	19.2809
308	class	Mollicutes	rs17214486	C	A	0.06099	0.0135623	6.60861e-06	-0.0037	0.0034	0.2741	18.982
309	class	Mollicutes	rs2464826	A	C	0.0944239	0.0211806	8.39499e-06	0.0073	0.0052	0.1581	20.0335
310	class	Mollicutes	rs28537087	G	A	0.0820873	0.0188312	8.07402e-06	0.0034	0.005	0.4939	18.6234
311	class	Mollicutes	rs3768491	G	A	0.0681052	0.0149061	4.2335e-06	-0.0008	0.0037	0.8212	20.5482
312	class	Mollicutes	rs4885016	C	T	0.0819606	0.0181628	7.26993e-06	-0.006	0.0047	0.1989	20.7502
313	class	Mollicutes	rs6043847	T	C	-0.114937	0.0248606	4.55481e-06	0.0078	0.007	0.2642	21.157
314	class	Mollicutes	rs72901605	T	C	-0.0841852	0.0178119	3.25792e-06	0.0097	0.0042	0.0221998	21.7747
315	class	Mollicutes	rs74603314	T	C	0.221639	0.0462918	1.5569e-06	-0.0068	0.0079	0.3918	23.2879
316	class	Mollicutes	rs78169027	A	G	-0.108283	0.0237289	5.87611e-06	0.0056	0.0057	0.3321	20.2472
317	class	Negativicutes	rs1135612	G	A	0.0529785	0.0119177	9.26296e-06	-0.0061	0.0038	0.1083	19.5042
318	class	Negativicutes	rs13086907	G	A	0.0625312	0.0131735	1.95488e-06	-0.0006	0.004	0.8881	23.4819
319	class	Negativicutes	rs1447205	C	G	0.0502053	0.0108382	2.93326e-06	-0.0016	0.0034	0.6307	20.6583
320	class	Negativicutes	rs1643968	T	C	-0.0565284	0.0112298	4.14601e-07	-0.0066	0.0036	0.0662903	26.8475
321	class	Negativicutes	rs1649999	A	G	0.0748989	0.0166458	7.58124e-06	0.0095	0.0052	0.0682999	19.4609
322	class	Negativicutes	rs2834062	A	G	0.0489057	0.0108842	8.43918e-06	-0.007	0.0036	0.0491802	19.8402
323	class	Negativicutes	rs4463806	C	T	0.0543966	0.0129365	7.80657e-06	0.0037	0.0039	0.352	17.252
324	class	Negativicutes	rs4722181	T	G	0.0501306	0.0105798	2.00111e-06	0.0002	0.0033	0.9477	20.6583
325	class	Negativicutes	rs60274479	T	C	-0.0659623	0.0134137	1.1623e-06	0.003	0.0043	0.4807	25.7715
326	class	Negativicutes	rs61249479	A	C	0.0777075	0.0168628	2.95474e-06	0.0071	0.0059	0.2295	21.049
327	class	Negativicutes	rs71405394	G	A	-0.114178	0.02405	2.16631e-06	-0.0013	0.0065	0.8466	22.5593
328	class	Negativicutes	rs73232831	G	A	-0.151829	0.0314932	1.87452e-06	0.0006	0.0072	0.9317	24.0383
329	class	Negativicutes	rs9423647	G	A	0.047817	0.0105282	6.06108e-06	-0.0025	0.0033	0.4435	19.0387
330	class	Verrucomicrobiae	rs11184341	C	G	-0.0655342	0.0142231	4.13409e-06	-0.0003	0.0037	0.9319	22.2214
331	class	Verrucomicrobiae	rs111862613	T	C	0.090699	0.0196746	3.73844e-06	-0.007	0.0045	0.1229	20.6996
332	class	Verrucomicrobiae	rs117107102	A	G	0.204683	0.0431572	2.91823e-06	-0.0037	0.0082	0.655101	22.7253
333	class	Verrucomicrobiae	rs11729256	T	C	0.0749798	0.0150177	6.73085e-07	-0.0077	0.0038	0.0429003	24.9965
334	class	Verrucomicrobiae	rs12908520	G	A	0.0618926	0.0130946	2.17165e-06	-0.0013	0.0033	0.702399	22.7424
335	class	Verrucomicrobiae	rs2602429	T	C	-0.0746844	0.0156194	2.58297e-06	-0.0053	0.004	0.1867	21.9696
336	class	Verrucomicrobiae	rs4242783	A	G	-0.0689292	0.0147693	2.63615e-06	0.0017	0.0038	0.6422	21.157
337	class	Verrucomicrobiae	rs4936098	G	A	-0.0648843	0.0135928	1.1222e-06	-0.0049	0.0034	0.153	21.5531
338	class	Verrucomicrobiae	rs61779207	G	A	-0.0758309	0.0167762	6.7228e-06	0.0025	0.0043	0.5533	19.9834
339	class	Verrucomicrobiae	rs74542928	T	C	0.112164	0.0236422	1.63222e-06	-0.0077	0.0056	0.1637	21.7747
340	class	Verrucomicrobiae	rs9349825	A	G	-0.0704036	0.0147128	2.53688e-06	0.0035	0.0038	0.3541	21.7747
341	class	Verrucomicrobiae	rs941682	G	A	-0.0631436	0.0143767	9.60993e-06	0.007	0.0037	0.0579095	20.2472
342	order	Actinomycetales	rs2889192	T	G	-0.0884052	0.0194997	3.96725e-06	0.0021	0.004	0.597301	21.4485
343	order	Actinomycetales	rs34583783	G	T	0.123688	0.0264254	5.53886e-06	0.0003	0.0053	0.9592	22.7424
344	order	Actinomycetales	rs35011108	A	G	0.241546	0.0503803	1.87659e-06	0.0006	0.0077	0.9392	23.4223
345	order	Actinomycetales	rs4073240	G	A	0.074973	0.0164672	5.67898e-06	0.007	0.0034	0.0405201	21.9696
346	order	Actinomycetales	rs58484246	T	C	0.075828	0.0168997	6.67483e-06	-0.0021	0.0035	0.5553	19.9834
347	order	Bacillales	rs10233278	T	C	-0.116319	0.0248527	3.508e-06	0.0044	0.0034	0.1877	21.5266
348	order	Bacillales	rs10410917	C	T	-0.11471	0.0250025	5.57353e-06	-0.0001	0.0034	0.9813	21.157
349	order	Bacillales	rs11034576	A	G	0.205765	0.0453311	8.85972e-06	0.0009	0.0063	0.8886	20.9531
350	order	Bacillales	rs11207728	A	G	0.14455	0.0316912	5.73456e-06	0.0006	0.0041	0.8896	20.5294
351	order	Bacillales	rs11844714	A	G	-0.143245	0.0320272	5.06209e-06	-0.0022	0.0044	0.614899	19.9669
352	order	Bacillales	rs12522021	T	A	0.174339	0.0400515	7.60221e-06	0.0065	0.0057	0.2539	18.9199
353	order	Bacillales	rs1287018	G	A	0.141125	0.0319309	9.87097e-06	0.0055	0.0043	0.2023	19.4123
354	order	Bacillales	rs4617108	G	A	-0.248861	0.0525929	1.97506e-06	0.0089	0.0069	0.1969	22.0692
355	order	Bacillales	rs62640857	A	G	0.148238	0.0326455	4.49262e-06	0.004	0.0043	0.3501	20.1111
356	order	Bacillales	rs74420793	A	G	-0.164413	0.0353763	3.07319e-06	-0.0029	0.0045	0.5213	21.9528
357	order	Bacillales	rs74887130	C	G	-0.192166	0.0358817	1.16118e-07	-0.0015	0.005	0.759299	28.4405
358	order	Bacteroidales	rs11146701	A	G	0.0473596	0.010541	7.08223e-06	-0.003	0.0034	0.3644	18.2536
359	order	Bacteroidales	rs111845179	T	C	0.102648	0.0213843	9.23996e-07	-0.0028	0.0073	0.702301	24.0533
360	order	Bacteroidales	rs13291169	C	G	0.0689676	0.0148765	3.74576e-06	-0.009	0.0046	0.0505301	21.157
361	order	Bacteroidales	rs17343978	A	C	-0.0552057	0.0120278	8.3593e-06	0.0044	0.0038	0.2448	21.004
362	order	Bacteroidales	rs2032750	C	T	0.0508393	0.0106807	1.91509e-06	-0.0043	0.0033	0.197	21.4929
363	order	Bacteroidales	rs2363574	T	C	0.222741	0.0508055	9.93482e-06	-0.0062	0.0124	0.6191	19.1165
364	order	Bacteroidales	rs4146051	G	A	0.107377	0.0245661	8.76436e-06	-0.0178	0.008	0.02537	18.3158
365	order	Bacteroidales	rs4916508	A	G	0.0466729	0.0105312	8.4711e-06	0.0001	0.0033	0.9702	18.2536
366	order	Bacteroidales	rs55773148	G	A	-0.121514	0.0236759	3.89583e-07	0.0014	0.0077	0.8612	25.8367
367	order	Bacteroidales	rs62531359	T	G	0.0655728	0.0149891	9.08657e-06	0.0004	0.0048	0.9402	19.3573
368	order	Bacteroidales	rs72706335	T	C	-0.22241	0.0493458	7.65526e-06	0.0093	0.0076	0.2191	20.5236
369	order	Bacteroidales	rs7546249	A	T	0.0567113	0.0118386	1.54814e-06	0.0051	0.0037	0.1671	22.5593
370	order	Bacteroidales	rs7631304	G	A	-0.0645771	0.0132957	8.36778e-07	-0.0058	0.0044	0.1876	24.9965
371	order	Bacteroidales	rs79585701	A	C	0.0646823	0.0149628	9.98596e-06	-0.0109	0.0045	0.0169801	18.7752
372	order	Bacteroidales	rs929878	T	C	0.0548532	0.012153	4.7338e-06	0.0031	0.0038	0.4168	21.004
373	order	Bifidobacteriales	rs10496759	G	C	0.0637133	0.0144305	8.79792e-06	-0.0049	0.0043	0.2554	20.895
374	order	Bifidobacteriales	rs10831953	G	A	0.0537537	0.0123746	9.94741e-06	-0.0048	0.0035	0.1657	20.2472
375	order	Bifidobacteriales	rs10841473	G	C	-0.0613031	0.0128844	2.28066e-06	0.0018	0.0038	0.636499	22.0147
376	order	Bifidobacteriales	rs10857328	T	A	0.0562	0.0126395	7.24136e-06	0.0007	0.0036	0.8415	18.5536
377	order	Bifidobacteriales	rs12446429	T	C	0.0810099	0.019073	8.52884e-06	-0.0024	0.0055	0.658901	18.172
378	order	Bifidobacteriales	rs13020688	G	A	0.0584045	0.0122081	1.57373e-06	0.0028	0.0034	0.4153	23.3578
379	order	Bifidobacteriales	rs4567981	T	A	0.0577763	0.0117388	8.88055e-07	0.0048	0.0034	0.1542	23.3578
380	order	Bifidobacteriales	rs4957061	T	C	0.0569873	0.0116907	1.1517e-06	0.0006	0.0033	0.8616	22.5593
381	order	Bifidobacteriales	rs540489	T	G	-0.0632518	0.013817	5.36809e-06	-0.0019	0.0039	0.633	20.2472
382	order	Bifidobacteriales	rs55888705	A	G	0.053673	0.0120586	8.66204e-06	0.0023	0.0034	0.4948	20.2472
383	order	Bifidobacteriales	rs677208	C	G	-0.0728589	0.0164821	6.00109e-06	0.0088	0.0049	0.0725705	20.8135
384	order	Bifidobacteriales	rs6899771	A	G	-0.0914312	0.0202604	7.27998e-06	0.0003	0.0059	0.9658	20.6996
385	order	Bifidobacteriales	rs7174549	T	C	-0.0551726	0.0124655	6.86784e-06	0.0001	0.0035	0.9785	21.004
386	order	Bifidobacteriales	rs7322849	T	C	0.110676	0.0200996	1.74032e-08	0.0054	0.0071	0.4464	30.7982
387	order	Bifidobacteriales	rs73797465	T	G	-0.0942612	0.0208421	4.84953e-06	0.0037	0.0067	0.580801	20.0335
388	order	Bifidobacteriales	rs76671854	C	G	-0.0892981	0.0183177	1.03631e-06	0.0105	0.005	0.0380803	24.4441
389	order	Bifidobacteriales	rs857444	C	T	0.0553965	0.0120669	3.8249e-06	0.0003	0.0035	0.9332	21.004
390	order	Burkholderiales	rs1511453	A	G	0.0910999	0.0199479	8.00092e-06	-0.0042	0.0071	0.5482	20.6996
391	order	Burkholderiales	rs2321387	G	A	-0.0508514	0.0109588	3.25784e-06	-0.0042	0.0033	0.2126	21.4929
392	order	Burkholderiales	rs2367850	G	C	0.06333	0.0130595	1.23615e-06	-0.0016	0.0043	0.7098	23.4819
393	order	Burkholderiales	rs2613606	T	C	0.0499561	0.0109264	4.13361e-06	0.0067	0.0033	0.04635	20.6583
394	order	Burkholderiales	rs4033856	T	C	-0.0833445	0.0167489	5.66826e-07	0.0065	0.0052	0.2064	23.834
395	order	Burkholderiales	rs6087811	T	G	-0.101587	0.0198817	2.88377e-07	-0.014	0.0063	0.0267898	26.0064
396	order	Burkholderiales	rs62191117	A	G	0.0679995	0.0132471	2.791e-07	-0.0032	0.0041	0.4305	27.3571
397	order	Burkholderiales	rs62395635	T	C	0.109911	0.0236375	2.90228e-06	0.009	0.0068	0.1849	21.004
398	order	Burkholderiales	rs72747231	C	G	-0.133729	0.0290738	3.76218e-06	0.0067	0.0071	0.3449	21.3478
399	order	Burkholderiales	rs75242906	C	T	-0.120974	0.0281273	9.74518e-06	-0.0064	0.007	0.3606	18.6721
400	order	Burkholderiales	rs7638039	T	C	0.0580987	0.012673	4.83593e-06	0.0024	0.0039	0.5351	19.9025
401	order	Burkholderiales	rs9964679	A	G	0.052509	0.011504	6.05982e-06	0.0049	0.0036	0.1782	19.5042
402	order	Clostridiales	rs10209007	G	C	0.0795424	0.0182427	9.59555e-06	-0.0092	0.0059	0.1182	19.7503
403	order	Clostridiales	rs10774377	G	A	-0.0523003	0.0113859	3.80899e-06	-0.0063	0.0036	0.0830099	22.344
404	order	Clostridiales	rs112334273	G	A	0.0639383	0.0127404	4.07258e-07	0.0032	0.004	0.4342	24.2333
405	order	Clostridiales	rs13105690	C	T	0.0527441	0.011818	9.36807e-06	-0.0046	0.0037	0.2216	19.5042
406	order	Clostridiales	rs13179700	C	T	-0.0510953	0.0109569	3.52111e-06	0.0003	0.0035	0.9273	21.4929
407	order	Clostridiales	rs1842454	G	A	-0.0543676	0.012734	9.91745e-06	0.0014	0.0039	0.727699	17.252
408	order	Clostridiales	rs2273429	A	G	-0.0726191	0.0153105	4.16869e-06	0.0007	0.0051	0.8881	23.6811
409	order	Clostridiales	rs290772	G	A	0.084254	0.0196297	9.9977e-06	0.0053	0.0062	0.3949	17.6375
410	order	Clostridiales	rs6442336	T	C	0.0547729	0.0124169	9.62565e-06	-0.0034	0.004	0.3948	21.004
411	order	Clostridiales	rs6814436	C	T	-0.0741858	0.0150814	9.06296e-07	0.0078	0.0048	0.105	24.3344
412	order	Clostridiales	rs6815608	C	T	-0.104089	0.0210883	3.71989e-07	0.0104	0.0073	0.154	24.5226
413	order	Clostridiales	rs6934062	G	C	0.0522397	0.0116116	7.0948e-06	-0.0018	0.0036	0.626	18.7752
414	order	Clostridiales	rs7269302	A	T	-0.0965346	0.0212006	8.84341e-06	0.0005	0.007	0.9388	21.3326
415	order	Clostridiales	rs72738886	T	C	0.0865333	0.0190392	8.4157e-06	-0.0024	0.0056	0.6748	20.9638
416	order	Clostridiales	rs72915163	T	C	-0.0580246	0.0120558	1.39104e-06	-0.001	0.0038	0.7987	23.3578
417	order	Clostridiales	rs76767978	G	A	0.0699806	0.0156318	8.17561e-06	-0.004	0.0052	0.4397	19.1379
418	order	Clostridiales	rs76860606	C	G	0.094122	0.0225117	8.58163e-06	-0.0022	0.0075	0.771299	16.7009
419	order	Clostridiales	rs992074	T	C	-0.255441	0.0508788	8.95385e-07	-0.0207	0.0077	0.00744801	24.9965
420	order	Coriobacteriales	rs11073596	G	T	-0.0510212	0.0114339	8.14442e-06	-0.0004	0.0036	0.901	21.4929
421	order	Coriobacteriales	rs11250875	T	C	0.06075	0.0130939	4.82848e-06	-0.0059	0.0041	0.1528	22.0147
422	order	Coriobacteriales	rs11656361	A	C	0.0773006	0.017553	8.0201e-06	0.0028	0.0052	0.591199	18.2968
423	order	Coriobacteriales	rs12974142	G	A	0.0789796	0.0177205	8.51236e-06	-0.0026	0.0054	0.6305	19.2597
424	order	Coriobacteriales	rs13307134	T	C	-0.0565686	0.0126265	7.79938e-06	-0.002	0.0039	0.6022	19.2222
425	order	Coriobacteriales	rs1397793	A	G	0.0498855	0.0112446	9.77372e-06	-0.0001	0.0036	0.9888	20.6583
426	order	Coriobacteriales	rs1816223	G	A	0.0586265	0.0129006	4.84117e-06	0.0049	0.0041	0.2276	20.5948
427	order	Coriobacteriales	rs240104	T	C	-0.0603429	0.0126849	1.51604e-06	0.0091	0.004	0.02306	21.2988
428	order	Coriobacteriales	rs2442778	A	G	0.116408	0.0258545	9.02693e-06	0.0119	0.0077	0.1251	19.9025
429	order	Coriobacteriales	rs3025411	A	G	0.0926543	0.0209468	8.26913e-06	0.0018	0.0062	0.772999	19.6095
430	order	Coriobacteriales	rs34739816	G	T	0.0965017	0.0207666	3.88356e-06	-0.0052	0.0063	0.404	21.3326
431	order	Coriobacteriales	rs62448869	T	A	-0.0486059	0.0108982	7.87281e-06	0.0003	0.0033	0.9278	19.8402
432	order	Coriobacteriales	rs67561917	A	G	-0.0714367	0.0154113	5.39126e-06	-0.006	0.0048	0.2155	22.4013
433	order	Coriobacteriales	rs719099	A	G	0.0778402	0.0155815	5.43313e-07	-0.0012	0.0051	0.8151	23.7623
434	order	Coriobacteriales	rs76779974	C	G	0.0774888	0.0171877	5.63093e-06	0.0032	0.005	0.5162	20.5127
435	order	Coriobacteriales	rs80046645	C	G	0.25584	0.0561995	4.65693e-06	0.0057	0.0073	0.4394	20.895
436	order	Coriobacteriales	rs8010111	A	G	0.103377	0.0229286	6.8962e-06	-0.0044	0.0066	0.507399	20.052
437	order	Desulfovibrionales	rs112381107	C	T	0.21009	0.0456974	3.21655e-06	-0.0097	0.0077	0.2065	20.8383
438	order	Desulfovibrionales	rs11599763	C	T	0.0554862	0.0117486	2.60699e-06	0.0042	0.0034	0.2141	21.004
439	order	Desulfovibrionales	rs16851319	G	C	-0.0729137	0.0150954	2.7029e-06	-0.0016	0.0044	0.7249	23.6811
440	order	Desulfovibrionales	rs17791387	A	G	-0.0727501	0.0154369	2.25294e-06	0.0073	0.0043	0.0899891	23.6811
441	order	Desulfovibrionales	rs186073	T	C	0.0529219	0.0118542	8.7444e-06	-0.0027	0.0034	0.434	19.5042
442	order	Desulfovibrionales	rs2692012	G	A	-0.112244	0.0253553	2.27023e-06	-0.012	0.0067	0.0722005	20.0676
443	order	Desulfovibrionales	rs2838334	G	A	0.0569024	0.0124223	4.16793e-06	-0.0008	0.0036	0.8137	22.5593
444	order	Desulfovibrionales	rs3935584	C	T	-0.0524466	0.0115749	7.19747e-06	-0.0007	0.0033	0.8225	18.7752
445	order	Desulfovibrionales	rs4506934	C	T	-0.0953383	0.0201367	2.42996e-06	0.0026	0.0055	0.6405	22.5593
446	order	Desulfovibrionales	rs6058181	C	T	0.0836765	0.0166098	2.52773e-07	-0.0018	0.005	0.7229	24.4118
447	order	Desulfovibrionales	rs62020470	A	G	-0.0573633	0.0129462	7.50983e-06	0.0002	0.0037	0.9637	19.2222
448	order	Desulfovibrionales	rs72647048	T	C	-0.0772459	0.0170876	9.00285e-06	0.0024	0.0051	0.643701	20.5127
449	order	Desulfovibrionales	rs9928243	C	A	-0.0544713	0.0117811	3.96634e-06	-0.005	0.0034	0.1413	20.2472
450	order	Enterobacteriales	rs11026530	T	C	0.0822408	0.0186379	9.42692e-06	0.0011	0.0052	0.8257	18.6234
451	order	Enterobacteriales	rs111229068	A	T	0.110561	0.0241719	3.65359e-06	-0.0111	0.0064	0.0857196	21.3876
452	order	Enterobacteriales	rs2374342	C	A	0.0582927	0.0126195	4.51617e-06	0.003	0.0034	0.383	19.9025
453	order	Enterobacteriales	rs35673018	G	A	0.0899642	0.0202934	7.63115e-06	-0.0011	0.0054	0.8344	20.2472
454	order	Enterobacteriales	rs4792380	A	T	0.115598	0.0257683	9.48965e-06	0.0105	0.0075	0.1592	19.9025
455	order	Enterobacteriales	rs504442	T	G	0.084159	0.0189479	5.17095e-06	0.0009	0.0052	0.8668	19.543
456	order	Enterobacteriales	rs61973590	C	G	-0.0605392	0.0133696	8.53532e-06	-0.0011	0.0037	0.7605	22.0147
457	order	Enterobacteriales	rs62210023	A	G	0.0606754	0.0130125	3.13163e-06	-0.0002	0.0035	0.9561	22.0147
458	order	Enterobacteriales	rs78143293	A	G	-0.0848521	0.0170415	1.19564e-06	-0.0099	0.0046	0.0317103	24.9965
459	order	Enterobacteriales	rs79757635	C	A	0.0758597	0.0171286	9.31859e-06	0.0027	0.0048	0.5692	19.9834
460	order	Enterobacteriales	rs80319214	C	G	0.0990404	0.0215877	6.95312e-06	-0.0057	0.0057	0.3239	20.2472
461	order	Erysipelotrichales	rs1074800	G	A	-0.0492438	0.010887	6.14582e-06	0.0015	0.0035	0.668599	19.8402
462	order	Erysipelotrichales	rs10781552	C	T	-0.0552212	0.0116074	2.33115e-06	0.0013	0.0036	0.7228	21.004
463	order	Erysipelotrichales	rs17530232	A	G	0.10305	0.0224648	2.79126e-06	-0.0069	0.0067	0.3046	21.9164
464	order	Erysipelotrichales	rs1884466	C	T	-0.0475363	0.0106939	9.52708e-06	0.0013	0.0034	0.696599	19.0387
465	order	Erysipelotrichales	rs2300774	A	G	-0.0524152	0.0106784	8.95468e-07	0.0043	0.0034	0.2025	22.344
466	order	Erysipelotrichales	rs290833	T	G	-0.0497374	0.0111376	8.02897e-06	0.0052	0.0034	0.1295	20.6583
467	order	Erysipelotrichales	rs35161940	T	C	-0.0806041	0.0167641	1.8451e-06	-0.0009	0.0052	0.8661	22.6992
468	order	Erysipelotrichales	rs4078432	T	C	0.0608929	0.0133764	4.23107e-06	0.0103	0.0043	0.0178398	22.0147
469	order	Erysipelotrichales	rs56970041	T	G	0.0724145	0.0164471	5.40344e-06	0.0088	0.0053	0.1001	20.2472
470	order	Erysipelotrichales	rs62504403	C	T	0.0681159	0.0127883	1.12264e-07	-0.0043	0.0039	0.2657	27.3571
471	order	Erysipelotrichales	rs7234058	T	C	-0.0945759	0.0194091	9.12347e-07	0.0079	0.0055	0.1527	24.9965
472	order	Erysipelotrichales	rs7826267	G	T	0.0839071	0.0199131	9.28453e-06	0.0013	0.0067	0.8415	17.6375
473	order	Erysipelotrichales	rs8003149	C	T	0.0538798	0.0116888	4.08479e-06	0.0019	0.0037	0.6023	20.2472
474	order	Gastranaerophilales	rs11150282	T	C	0.098235	0.0197127	7.36055e-07	0.0043	0.0036	0.2294	24.0066
475	order	Gastranaerophilales	rs113884518	T	C	-0.20591	0.0455376	7.7398e-06	0.0019	0.0072	0.7945	20.052
476	order	Gastranaerophilales	rs1221147	A	T	-0.126305	0.0279161	4.85959e-06	0.0016	0.005	0.749799	20.2472
477	order	Gastranaerophilales	rs16851659	G	C	-0.0895168	0.0186555	1.27025e-06	-0.0006	0.0033	0.8479	22.4345
478	order	Gastranaerophilales	rs28678345	T	C	0.213083	0.0471377	8.05954e-06	-0.0019	0.0077	0.8009	20.5354
479	order	Gastranaerophilales	rs367480	A	G	0.0841649	0.0185948	7.52419e-06	0.0018	0.0034	0.597601	19.543
480	order	Gastranaerophilales	rs4129395	G	A	0.0904264	0.0185253	1.21742e-06	0.002	0.0033	0.5414	22.4345
481	order	Gastranaerophilales	rs73074665	A	T	0.164631	0.0356037	3.62376e-06	0.0036	0.0064	0.567799	21.004
482	order	Gastranaerophilales	rs789069	A	C	-0.10413	0.0234459	6.5001e-06	-0.0004	0.0045	0.9277	20.4433
483	order	Gastranaerophilales	rs79790072	T	C	0.226103	0.0488017	3.5381e-06	-0.0128	0.0073	0.0799595	21.2698
484	order	Gastranaerophilales	rs8028558	A	G	0.08346	0.0188504	9.78228e-06	-0.001	0.0034	0.7655	19.0804
485	order	Gastranaerophilales	rs9864379	T	C	-0.160521	0.0292752	4.65876e-08	-0.002	0.0053	0.711101	30.8173
486	order	Lactobacillales	rs11110282	A	G	-0.10239	0.0217849	3.95667e-06	0.0046	0.0068	0.4968	21.4929
487	order	Lactobacillales	rs111552159	C	G	0.128854	0.0287397	8.30807e-06	-0.0046	0.0073	0.528	19.7844
488	order	Lactobacillales	rs11627423	C	A	0.0499263	0.0109744	5.08757e-06	0.002	0.0034	0.5582	20.6583
489	order	Lactobacillales	rs11730038	G	A	-0.0605384	0.0129052	5.09742e-06	0.0046	0.0039	0.2409	22.0147
490	order	Lactobacillales	rs12797734	T	C	0.0571279	0.0127113	7.76515e-06	-0.0041	0.0039	0.2927	19.2222
491	order	Lactobacillales	rs1595463	C	A	0.0479749	0.0108801	7.44355e-06	0.0065	0.0033	0.0529103	19.0387
492	order	Lactobacillales	rs1962325	G	C	-0.0546878	0.0115069	1.96232e-06	-0.0061	0.0036	0.0891005	21.004
493	order	Lactobacillales	rs2370083	G	T	-0.08054	0.0180992	8.33489e-06	0.0014	0.0055	0.7965	20.2472
494	order	Lactobacillales	rs2952251	G	A	0.0629317	0.0124177	3.36457e-07	-0.0053	0.0038	0.1612	27.5586
495	order	Lactobacillales	rs34989881	A	G	0.113479	0.0246452	4.09355e-06	0.0053	0.0064	0.4093	20.4275
496	order	Lactobacillales	rs35344081	G	A	0.0642442	0.0127358	4.16064e-07	0.0029	0.0039	0.4619	24.2333
497	order	Lactobacillales	rs4028634	C	T	-0.0532915	0.01101	1.34806e-06	0.0013	0.0034	0.6965	23.2116
498	order	Lactobacillales	rs57872228	C	T	-0.0688415	0.0146994	2.5825e-06	-0.0054	0.0046	0.2449	21.157
499	order	Lactobacillales	rs74352383	T	A	-0.103396	0.021758	1.88027e-06	0.0063	0.0063	0.3236	21.9164
500	order	Lactobacillales	rs74663707	C	T	0.0982594	0.0224613	8.39557e-06	-0.0032	0.0061	0.6069	19.8402
501	order	Lactobacillales	rs76717940	T	A	0.160943	0.0327	6.55315e-07	0.0059	0.0069	0.3934	23.7992
502	order	Lactobacillales	rs77558518	A	G	-0.106466	0.0223484	1.67436e-06	-0.0029	0.0065	0.6496	23.2116
503	order	Lactobacillales	rs78938557	T	C	0.10553	0.0233581	2.31089e-06	-0.0035	0.0068	0.6093	21.2371
504	order	Lactobacillales	rs9581006	T	C	-0.22583	0.0469228	1.76596e-06	-0.0079	0.0086	0.3535	23.1185
505	order	Methanobacteriales	rs10202904	G	T	0.121754	0.0235357	3.01432e-07	0.0037	0.0034	0.2756	25.8367
506	order	Methanobacteriales	rs10424197	A	G	0.111274	0.0247517	9.27897e-06	0.0003	0.0035	0.9287	19.7108
507	order	Methanobacteriales	rs11018665	A	T	0.111465	0.0250516	6.51869e-06	-0.0041	0.0035	0.242	19.7108
508	order	Methanobacteriales	rs12825290	C	G	-0.216781	0.0493496	6.07561e-06	-0.0006	0.0067	0.9295	19.6095
509	order	Methanobacteriales	rs4257531	G	A	0.164498	0.0364959	7.44338e-06	-0.003	0.005	0.542	20.7502
510	order	Methanobacteriales	rs56131665	G	A	0.178661	0.039298	6.17988e-06	-0.004	0.0056	0.4766	21.0628
511	order	Methanobacteriales	rs6508769	C	T	-0.153519	0.0344519	8.22527e-06	0.0011	0.0046	0.8099	20.5127
512	order	Methanobacteriales	rs6776814	T	C	-0.199566	0.0411825	1.63061e-06	0.0013	0.0056	0.8218	23.792
513	order	Methanobacteriales	rs73068003	G	T	-0.15814	0.0351803	8.44578e-06	0.0125	0.005	0.0117001	20.3759
514	order	Methanobacteriales	rs73457410	A	G	0.21534	0.0436695	1.40854e-06	-0.0036	0.0062	0.5654	23.8732
515	order	Methanobacteriales	rs75208022	C	T	-0.227245	0.048763	5.92107e-06	-0.008	0.0064	0.2097	21.4585
516	order	Methanobacteriales	rs894996	C	A	0.216999	0.0449076	1.87556e-06	-0.0115	0.0062	0.0662903	23.2506
517	order	MollicutesRF9	rs10071529	C	G	-0.125105	0.0278674	8.6441e-06	-0.0047	0.0067	0.4765	19.9271
518	order	MollicutesRF9	rs11779863	G	A	-0.0772768	0.0172171	6.68852e-06	0.0018	0.004	0.651199	20.5127
519	order	MollicutesRF9	rs12566890	T	G	-0.103134	0.0241775	8.11204e-06	0.0069	0.0062	0.2668	18.4158
520	order	MollicutesRF9	rs13100746	C	T	0.0638979	0.0142685	7.28853e-06	0.0026	0.0034	0.4402	20.895
521	order	MollicutesRF9	rs17235252	T	C	-0.122002	0.0255463	2.15879e-06	-0.0018	0.0057	0.7489	22.0147
522	order	MollicutesRF9	rs3932485	C	T	0.0626209	0.0141623	9.92865e-06	-0.0014	0.0034	0.677699	20.2472
523	order	MollicutesRF9	rs515984	C	T	0.0875451	0.0190685	6.61363e-06	-0.0097	0.0045	0.0305197	21.4485
524	order	MollicutesRF9	rs62188991	G	C	-0.110864	0.0241355	5.26708e-06	0.0013	0.0059	0.8296	21.3876
525	order	MollicutesRF9	rs638542	A	G	0.070592	0.0157049	5.17285e-06	-0.0011	0.0037	0.7709	19.6887
526	order	MollicutesRF9	rs739151	G	C	-0.0652658	0.0139773	3.09286e-06	0.0013	0.0033	0.7048	21.5531
527	order	MollicutesRF9	rs74603314	T	C	0.230767	0.0489701	2.27641e-06	-0.0068	0.0079	0.3918	22.2214
528	order	MollicutesRF9	rs76373661	G	A	0.0908218	0.0202986	5.15941e-06	0.0033	0.0048	0.4955	20.6996
529	order	MollicutesRF9	rs7706512	A	G	-0.0657351	0.0138979	2.27206e-06	0.0012	0.0033	0.7104	22.2214
530	order	MollicutesRF9	rs7801843	A	G	-0.0869495	0.0194509	9.46891e-06	-0.0129	0.0048	0.00685899	20.9638
531	order	MollicutesRF9	rs7853673	A	G	0.0624389	0.0139833	6.73256e-06	-0.0006	0.0033	0.8497	19.6095
532	order	MollicutesRF9	rs949341	A	G	-0.0656602	0.0147216	7.73286e-06	-0.0022	0.0035	0.5278	19.3573
533	order	NB1n	rs11251024	G	A	0.104201	0.0206737	6.62796e-07	0.0013	0.0035	0.708699	24.5226
534	order	NB1n	rs11606187	A	G	-0.154539	0.0326288	3.30583e-06	-0.0023	0.0056	0.682501	22.0584
535	order	NB1n	rs13219468	G	C	0.115344	0.0236958	1.40637e-06	0.0056	0.0039	0.155	22.9569
536	order	NB1n	rs13385922	T	C	0.0929494	0.0201348	3.96826e-06	-0.0033	0.0034	0.3347	21.6195
537	order	NB1n	rs166849	A	G	-0.0911053	0.0202239	7.73891e-06	0.0064	0.0034	0.0558998	20.6996
538	order	NB1n	rs2172426	T	C	0.10212	0.0198947	3.17424e-07	-0.0072	0.0034	0.0315602	26.0064
539	order	NB1n	rs267959	G	A	-0.0988612	0.0209676	2.61993e-06	-0.0018	0.0036	0.6125	22.2214
540	order	NB1n	rs2930903	C	G	0.0908335	0.0209434	6.84353e-06	-0.0009	0.0034	0.801	18.7752
541	order	NB1n	rs4383094	C	T	-0.149188	0.0320662	4.28134e-06	0.0074	0.0052	0.1561	21.6776
542	order	NB1n	rs55921101	A	T	-0.109245	0.0236201	4.32136e-06	-0.0041	0.0041	0.3079	20.6239
543	order	NB1n	rs60583455	T	C	0.108934	0.021177	2.59579e-07	-0.0028	0.0034	0.4099	26.9373
544	order	NB1n	rs60775321	T	C	-0.0962425	0.0213842	7.10461e-06	0.0028	0.0036	0.4436	20.895
545	order	NB1n	rs72671304	T	C	0.172322	0.0370028	3.79577e-06	-0.0054	0.0062	0.3815	21.6069
546	order	NB1n	rs7911787	G	T	-0.223071	0.0470232	3.38821e-06	-0.0143	0.0074	0.0525303	22.5088
547	order	NB1n	rs8126061	T	C	-0.159135	0.0351904	7.36326e-06	-0.0103	0.0062	0.0926105	20.6347
548	order	NB1n	rs9542068	T	C	0.0990709	0.0218149	6.52334e-06	0.0071	0.0037	0.0545796	20.2472
549	order	Pasteurellales	rs10840326	C	G	-0.0717634	0.0149229	1.43843e-06	-0.0012	0.0033	0.7294	23.0368
550	order	Pasteurellales	rs10965428	C	A	-0.119902	0.0258219	4.29151e-06	-0.0005	0.0061	0.9386	21.2988
551	order	Pasteurellales	rs111582866	G	A	-0.113957	0.0256403	7.06627e-06	0.0025	0.0054	0.6406	19.2222
552	order	Pasteurellales	rs12050685	A	G	-0.0670948	0.015239	9.18523e-06	0.0005	0.0034	0.8741	19.9483
553	order	Pasteurellales	rs12191680	C	G	0.102214	0.0197189	3.04902e-07	0.0001	0.0046	0.9906	26.0064
554	order	Pasteurellales	rs16970009	A	G	0.187381	0.0429572	7.31526e-06	-0.0149	0.008	0.0611097	18.9097
555	order	Pasteurellales	rs35510	A	G	0.122729	0.0264958	4.01578e-06	-0.0003	0.0057	0.9526	22.377
556	order	Pasteurellales	rs4822728	T	C	0.0685479	0.0149032	4.71846e-06	-0.0028	0.0034	0.4135	21.157
557	order	Pasteurellales	rs6092684	A	T	0.0684647	0.014674	3.44057e-06	-0.003	0.0033	0.3735	20.5482
558	order	Pasteurellales	rs62568866	T	A	-0.118018	0.0259206	7.2267e-06	-0.0035	0.0053	0.5055	20.5948
559	order	Pasteurellales	rs6972479	A	G	-0.0781862	0.0175366	7.74819e-06	0.0045	0.0039	0.2493	18.7752
560	order	Pasteurellales	rs72756943	G	A	0.13988	0.0303029	3.3522e-06	0.0025	0.0061	0.6787	21.7747
561	order	Pasteurellales	rs73139353	A	C	-0.222573	0.0484634	8.71325e-06	0.0016	0.0079	0.8363	21.5807
562	order	Pasteurellales	rs731534	C	G	-0.0986502	0.0216316	9.46303e-06	-0.0028	0.0051	0.5887	20.2472
563	order	Pasteurellales	rs76022354	C	T	0.24289	0.0500406	1.82856e-06	-0.0072	0.008	0.3709	23.6163
564	order	Pasteurellales	rs78909003	T	C	-0.241159	0.0498372	2.04894e-06	-0.0016	0.0074	0.8341	23.2292
565	order	Pasteurellales	rs9382510	C	T	-0.0881865	0.0169965	2.476e-07	0.0048	0.0039	0.2189	26.7921
566	order	Pasteurellales	rs9895850	T	C	-0.176406	0.041017	9.0826e-06	-0.0162	0.0075	0.0300497	18.4246
567	order	Pasteurellales	rs9938097	C	T	0.0710386	0.0158024	8.22602e-06	0.0034	0.0035	0.3328	19.6887
568	order	Rhodospirillales	rs1035406	G	A	-0.114725	0.0247994	4.07165e-06	-0.0026	0.0053	0.6191	21.157
569	order	Rhodospirillales	rs11591293	G	T	0.0722755	0.0158186	4.68533e-06	-0.0005	0.0034	0.8746	20.2472
570	order	Rhodospirillales	rs11630875	T	C	0.0945198	0.0202139	3.70382e-06	0.0011	0.0043	0.7973	22.5593
571	order	Rhodospirillales	rs13336560	C	T	-0.0695313	0.0157065	9.74675e-06	0.0046	0.0035	0.1829	19.1379
572	order	Rhodospirillales	rs1549633	A	C	0.0996735	0.0216667	3.88025e-06	0.0007	0.0047	0.8789	20.6583
573	order	Rhodospirillales	rs3730086	A	G	0.0800354	0.0178737	7.98252e-06	-0.0004	0.0039	0.9272	19.7503
574	order	Rhodospirillales	rs3754624	C	T	0.094128	0.0198389	2.68368e-06	0.0005	0.0043	0.9089	22.0869
575	order	Rhodospirillales	rs4278423	T	C	0.105215	0.0233778	3.98043e-06	0.0064	0.0051	0.2072	20.8383
576	order	Rhodospirillales	rs4822789	G	C	0.0727755	0.0159522	7.32723e-06	0.0045	0.0035	0.1951	20.8135
577	order	Rhodospirillales	rs55876211	C	T	-0.0865002	0.0195197	7.87318e-06	0.0036	0.0043	0.4004	18.9199
578	order	Rhodospirillales	rs61933850	G	A	0.164663	0.0360285	6.99874e-06	0.0039	0.0068	0.5672	21.004
579	order	Rhodospirillales	rs7001029	C	T	0.120726	0.0260989	2.83067e-06	-0.0013	0.0057	0.8204	21.6553
580	order	Rhodospirillales	rs76784716	A	G	0.136039	0.0284399	1.31383e-06	0.001	0.0065	0.8816	23.5885
581	order	Rhodospirillales	rs77304857	C	A	-0.0997433	0.0222165	6.02033e-06	0.0057	0.0047	0.2226	20.6583
582	order	Rhodospirillales	rs9813022	A	G	-0.0830794	0.0162642	3.07213e-07	0.0061	0.0036	0.090849	26.9064
583	order	Selenomonadales	rs1135612	G	A	0.0529785	0.0119177	9.26296e-06	-0.0061	0.0038	0.1083	19.5042
584	order	Selenomonadales	rs13086907	G	A	0.0625312	0.0131735	1.95488e-06	-0.0006	0.004	0.8881	23.4819
585	order	Selenomonadales	rs1447205	C	G	0.0502053	0.0108382	2.93326e-06	-0.0016	0.0034	0.6307	20.6583
586	order	Selenomonadales	rs1643968	T	C	-0.0565284	0.0112298	4.14601e-07	-0.0066	0.0036	0.0662903	26.8475
587	order	Selenomonadales	rs1649999	A	G	0.0748989	0.0166458	7.58124e-06	0.0095	0.0052	0.0682999	19.4609
588	order	Selenomonadales	rs2834062	A	G	0.0489057	0.0108842	8.43918e-06	-0.007	0.0036	0.0491802	19.8402
589	order	Selenomonadales	rs4463806	C	T	0.0543966	0.0129365	7.80657e-06	0.0037	0.0039	0.352	17.252
590	order	Selenomonadales	rs4722181	T	G	0.0501306	0.0105798	2.00111e-06	0.0002	0.0033	0.9477	20.6583
591	order	Selenomonadales	rs60274479	T	C	-0.0659623	0.0134137	1.1623e-06	0.003	0.0043	0.4807	25.7715
592	order	Selenomonadales	rs61249479	A	C	0.0777075	0.0168628	2.95474e-06	0.0071	0.0059	0.2295	21.049
593	order	Selenomonadales	rs71405394	G	A	-0.114178	0.02405	2.16631e-06	-0.0013	0.0065	0.8466	22.5593
594	order	Selenomonadales	rs73232831	G	A	-0.151829	0.0314932	1.87452e-06	0.0006	0.0072	0.9317	24.0383
595	order	Selenomonadales	rs9423647	G	A	0.047817	0.0105282	6.06108e-06	-0.0025	0.0033	0.4435	19.0387
596	order	Verrucomicrobiales	rs11184341	C	G	-0.0655342	0.0142231	4.13409e-06	-0.0003	0.0037	0.9319	22.2214
597	order	Verrucomicrobiales	rs111862613	T	C	0.090699	0.0196746	3.73844e-06	-0.007	0.0045	0.1229	20.6996
598	order	Verrucomicrobiales	rs117107102	A	G	0.204683	0.0431572	2.91823e-06	-0.0037	0.0082	0.655101	22.7253
599	order	Verrucomicrobiales	rs11729256	T	C	0.0749798	0.0150177	6.73085e-07	-0.0077	0.0038	0.0429003	24.9965
600	order	Verrucomicrobiales	rs12908520	G	A	0.0618926	0.0130946	2.17165e-06	-0.0013	0.0033	0.702399	22.7424
601	order	Verrucomicrobiales	rs2602429	T	C	-0.0746844	0.0156194	2.58297e-06	-0.0053	0.004	0.1867	21.9696
602	order	Verrucomicrobiales	rs4242783	A	G	-0.0689292	0.0147693	2.63615e-06	0.0017	0.0038	0.6422	21.157
603	order	Verrucomicrobiales	rs4936098	G	A	-0.0648843	0.0135928	1.1222e-06	-0.0049	0.0034	0.153	21.5531
604	order	Verrucomicrobiales	rs61779207	G	A	-0.0758309	0.0167762	6.7228e-06	0.0025	0.0043	0.5533	19.9834
605	order	Verrucomicrobiales	rs74542928	T	C	0.112164	0.0236422	1.63222e-06	-0.0077	0.0056	0.1637	21.7747
606	order	Verrucomicrobiales	rs9349825	A	G	-0.0704036	0.0147128	2.53688e-06	0.0035	0.0038	0.3541	21.7747
607	order	Verrucomicrobiales	rs941682	G	A	-0.0631436	0.0143767	9.60993e-06	0.007	0.0037	0.0579095	20.2472
608	order	Victivallales	rs1002941	A	G	-0.105025	0.0233484	8.14836e-06	-0.0008	0.0037	0.8378	20.8383
609	order	Victivallales	rs11770843	C	T	0.109431	0.0234879	1.9073e-06	0.0013	0.0037	0.7262	22.4562
610	order	Victivallales	rs17114848	G	A	0.152377	0.0324332	4.05864e-06	-0.0026	0.0051	0.606301	22.5593
611	order	Victivallales	rs2031282	A	G	0.122368	0.0270329	4.38258e-06	-0.0007	0.0046	0.8874	20.4142
612	order	Victivallales	rs2731834	G	C	-0.109438	0.023693	4.24356e-06	-0.0004	0.0038	0.9144	20.6239
613	order	Victivallales	rs2825714	A	G	-0.13741	0.0289246	1.72211e-06	0.001	0.0047	0.8311	22.3144
614	order	Victivallales	rs62570196	C	T	-0.21635	0.0439866	1.07924e-06	-0.0038	0.0062	0.5317	24.0958
615	order	Victivallales	rs72640280	A	G	0.220207	0.0486196	5.18036e-06	0.0078	0.007	0.2679	20.1554
616	order	Victivallales	rs73113483	T	A	-0.131217	0.0288713	8.66343e-06	0.0019	0.0049	0.702399	20.4026
617	order	Victivallales	rs77599476	A	G	0.230292	0.0480168	1.86132e-06	0.0019	0.0073	0.7887	22.9569
618	family	Acidaminococcaceae	rs262812	T	C	-0.065675	0.0142257	3.24908e-06	-0.0001	0.0038	0.9825	22.2214
619	family	Acidaminococcaceae	rs2933324	G	A	0.0662557	0.0140257	2.23676e-06	0.0075	0.0037	0.0416802	22.2214
620	family	Acidaminococcaceae	rs45497800	T	C	-0.117863	0.0257351	5.86422e-06	0.0082	0.006	0.1721	20.5948
621	family	Acidaminococcaceae	rs6427992	C	G	0.0595857	0.01296	4.24326e-06	-0.0027	0.0034	0.4184	21.2988
622	family	Acidaminococcaceae	rs6589457	G	A	-0.165911	0.0349516	2.3151e-06	0.0065	0.0074	0.3799	22.4915
623	family	Acidaminococcaceae	rs6923842	T	C	-0.0796106	0.0169192	2.21304e-06	0.0002	0.0042	0.9665	22.1422
624	family	Acidaminococcaceae	rs74540770	G	A	-0.108969	0.0243533	7.0881e-06	0.0002	0.0059	0.9681	20.6239
625	family	Acidaminococcaceae	rs78702810	T	C	-0.143755	0.0323244	9.16474e-06	-0.0014	0.0081	0.8631	20.2472
626	family	Actinomycetaceae	rs2889192	T	G	-0.0887537	0.0195009	3.64418e-06	0.0021	0.004	0.597301	19.7997
627	family	Actinomycetaceae	rs34583783	G	T	0.123756	0.026427	5.47974e-06	0.0003	0.0053	0.9592	22.7424
628	family	Actinomycetaceae	rs35011108	A	G	0.241826	0.0503796	1.82671e-06	0.0006	0.0077	0.9392	23.4223
629	family	Actinomycetaceae	rs4073240	G	A	0.0747546	0.0164684	6.05327e-06	0.007	0.0034	0.0405201	21.9696
630	family	Actinomycetaceae	rs58484246	T	C	0.0761407	0.0169007	6.12421e-06	-0.0021	0.0035	0.5553	19.9834
631	family	Alcaligenaceae	rs112135816	T	G	-0.0775052	0.0171554	5.27667e-06	-0.0042	0.0051	0.4097	21.049
632	family	Alcaligenaceae	rs112159068	A	T	0.131484	0.0281089	3.56484e-06	0.0051	0.0075	0.5002	21.886
633	family	Alcaligenaceae	rs1153990	A	G	-0.058727	0.0128306	5.96788e-06	0.0007	0.0039	0.8504	20.5948
634	family	Alcaligenaceae	rs147968	C	T	0.0489475	0.0110321	9.12704e-06	0.0029	0.0034	0.3799	19.8402
635	family	Alcaligenaceae	rs17000015	A	T	-0.0609257	0.0125363	1.1272e-06	0.0059	0.0039	0.1286	22.0147
636	family	Alcaligenaceae	rs2184675	A	T	-0.0563972	0.0124753	6.08373e-06	-0.0058	0.0038	0.1267	21.7747
637	family	Alcaligenaceae	rs2367850	G	C	0.0629104	0.0131712	1.84629e-06	-0.0016	0.0043	0.7098	23.4819
638	family	Alcaligenaceae	rs28480294	C	T	0.0516967	0.0115503	6.60602e-06	-0.0003	0.0035	0.9333	18.7752
639	family	Alcaligenaceae	rs4033856	T	C	-0.081834	0.0168931	1.02903e-06	0.0065	0.0052	0.2064	23.2632
640	family	Alcaligenaceae	rs62191117	A	G	0.0684302	0.0133636	2.75943e-07	-0.0032	0.0041	0.4305	27.3571
641	family	Alcaligenaceae	rs62395635	T	C	0.110583	0.0238514	3.34696e-06	0.009	0.0068	0.1849	21.3876
642	family	Alcaligenaceae	rs67737557	C	G	0.0738409	0.0151678	1.03743e-06	0.009	0.0044	0.0436305	24.3344
643	family	Alcaligenaceae	rs6969323	A	C	-0.0593564	0.0129137	3.8858e-06	0.0015	0.0039	0.6989	20.5948
644	family	Alcaligenaceae	rs7302582	G	C	-0.106817	0.023298	3.33557e-06	-0.0019	0.0072	0.7941	21.6397
645	family	Alcaligenaceae	rs74776516	T	G	-0.0944052	0.0213287	6.85046e-06	-0.0072	0.0062	0.2448	20.0335
646	family	Alcaligenaceae	rs7638039	T	C	0.0603335	0.0127779	2.70477e-06	0.0024	0.0039	0.5351	21.2988
647	family	Alcaligenaceae	rs9537886	A	C	-0.0570888	0.0110683	2.35109e-07	-0.0038	0.0033	0.2529	26.8475
648	family	Alcaligenaceae	rs9964679	A	G	0.0537051	0.0116008	4.47384e-06	0.0049	0.0036	0.1782	20.2472
649	family	Bacteroidaceae	rs11585893	A	G	-0.0740746	0.0147633	1.79511e-06	0.0006	0.0048	0.9029	24.3344
650	family	Bacteroidaceae	rs13207588	A	G	-0.059205	0.0131195	7.48497e-06	-0.0144	0.004	0.000380803	20.5948
651	family	Bacteroidaceae	rs1340391	T	C	-0.0592004	0.0132244	6.73008e-06	0.0031	0.0042	0.4588	20.5948
652	family	Bacteroidaceae	rs17619981	T	G	0.0880978	0.0187002	2.68683e-06	-0.0006	0.0055	0.9095	21.4485
653	family	Bacteroidaceae	rs2023437	T	C	-0.0782325	0.0167634	5.01822e-06	0.0091	0.0053	0.0847091	21.049
654	family	Bacteroidaceae	rs2366421	T	A	-0.0528153	0.0117124	7.64945e-06	0.0008	0.0037	0.8322	19.5042
655	family	Bacteroidaceae	rs495004	C	G	-0.0607475	0.0129865	3.4209e-06	-0.0117	0.0041	0.004685	22.0147
656	family	Bacteroidaceae	rs66474973	G	T	0.0812515	0.0164479	6.80973e-07	-0.0048	0.0051	0.3537	25.6253
657	family	Bacteroidaceae	rs66710942	T	C	-0.0488038	0.0107412	5.8626e-06	-0.0016	0.0034	0.637699	19.8402
658	family	Bacteroidaceae	rs6795673	C	T	0.0538565	0.0105251	3.37909e-07	0.0041	0.0033	0.2153	24.0958
659	family	Bacteroidaceae	rs9507307	C	T	0.0604456	0.0129128	2.12711e-06	0.0006	0.0042	0.8891	21.2988
660	family	BacteroidalesS24	rs10872669	G	A	0.123071	0.0275665	9.49008e-06	0.0109	0.0052	0.0367198	19.2945
661	family	BacteroidalesS24	rs11135366	C	G	0.0842142	0.0183739	8.77829e-06	0.0003	0.0037	0.9442	21.7747
662	family	BacteroidalesS24	rs12748533	G	T	-0.0821108	0.0172701	2.59018e-06	-0.0065	0.0037	0.0782492	23.2632
663	family	BacteroidalesS24	rs17043785	T	C	-0.176187	0.0347133	5.11835e-07	0.0137	0.0075	0.0658294	25.283
664	family	BacteroidalesS24	rs1850003	A	G	0.084048	0.0177806	2.4053e-06	-0.0007	0.0036	0.8549	21.7747
665	family	BacteroidalesS24	rs61508842	T	C	0.122574	0.0272389	7.82781e-06	-0.0084	0.0055	0.122	20.7502
666	family	BacteroidalesS24	rs6831034	T	A	-0.0956546	0.0205228	6.10394e-06	0.0003	0.0042	0.9354	20.895
667	family	BacteroidalesS24	rs7217209	C	T	0.0843019	0.0187308	8.42946e-06	0.0053	0.0045	0.2392	19.543
668	family	BacteroidalesS24	rs738193	T	C	0.0847328	0.0165856	3.82164e-07	0.0012	0.0034	0.717	24.9965
669	family	BacteroidalesS24	rs78609301	A	G	-0.0867065	0.0195709	7.093e-06	-0.0006	0.0041	0.8771	18.9199
670	family	BacteroidalesS24	rs941000	T	C	-0.0850266	0.0163382	3.15559e-07	0.0039	0.0033	0.25	28.2187
671	family	Bifidobacteriaceae	rs10496759	G	C	0.0637133	0.0144305	8.79792e-06	-0.0049	0.0043	0.2554	20.895
672	family	Bifidobacteriaceae	rs10831953	G	A	0.0537537	0.0123746	9.94741e-06	-0.0048	0.0035	0.1657	20.2472
673	family	Bifidobacteriaceae	rs10841473	G	C	-0.0613031	0.0128844	2.28066e-06	0.0018	0.0038	0.636499	22.0147
674	family	Bifidobacteriaceae	rs10857328	T	A	0.0562	0.0126395	7.24136e-06	0.0007	0.0036	0.8415	18.5536
675	family	Bifidobacteriaceae	rs12446429	T	C	0.0810099	0.019073	8.52884e-06	-0.0024	0.0055	0.658901	18.172
676	family	Bifidobacteriaceae	rs13020688	G	A	0.0584045	0.0122081	1.57373e-06	0.0028	0.0034	0.4153	23.3578
677	family	Bifidobacteriaceae	rs4567981	T	A	0.0577763	0.0117388	8.88055e-07	0.0048	0.0034	0.1542	23.3578
678	family	Bifidobacteriaceae	rs4957061	T	C	0.0569873	0.0116907	1.1517e-06	0.0006	0.0033	0.8616	22.5593
679	family	Bifidobacteriaceae	rs540489	T	G	-0.0632518	0.013817	5.36809e-06	-0.0019	0.0039	0.633	20.2472
680	family	Bifidobacteriaceae	rs55888705	A	G	0.053673	0.0120586	8.66204e-06	0.0023	0.0034	0.4948	20.2472
681	family	Bifidobacteriaceae	rs677208	C	G	-0.0728589	0.0164821	6.00109e-06	0.0088	0.0049	0.0725705	20.8135
682	family	Bifidobacteriaceae	rs6899771	A	G	-0.0914312	0.0202604	7.27998e-06	0.0003	0.0059	0.9658	20.6996
683	family	Bifidobacteriaceae	rs7174549	T	C	-0.0551726	0.0124655	6.86784e-06	0.0001	0.0035	0.9785	21.004
684	family	Bifidobacteriaceae	rs7322849	T	C	0.110676	0.0200996	1.74032e-08	0.0054	0.0071	0.4464	30.7982
685	family	Bifidobacteriaceae	rs73797465	T	G	-0.0942612	0.0208421	4.84953e-06	0.0037	0.0067	0.580801	20.0335
686	family	Bifidobacteriaceae	rs76671854	C	G	-0.0892981	0.0183177	1.03631e-06	0.0105	0.005	0.0380803	24.4441
687	family	Bifidobacteriaceae	rs857444	C	T	0.0553965	0.0120669	3.8249e-06	0.0003	0.0035	0.9332	21.004
688	family	Clostridiaceae1	rs10875374	T	C	0.0536759	0.0119436	8.09823e-06	0.0021	0.0033	0.520701	20.2472
689	family	Clostridiaceae1	rs12186080	G	A	0.0748236	0.016246	5.33962e-06	0.0057	0.0045	0.2022	21.9696
690	family	Clostridiaceae1	rs12341505	G	A	0.0814503	0.0179338	4.54485e-06	-0.0023	0.0048	0.6296	20.2472
691	family	Clostridiaceae1	rs12490337	C	G	-0.0616944	0.013693	6.9051e-06	0.0017	0.0039	0.651499	19.6095
692	family	Clostridiaceae1	rs2795528	G	A	-0.180969	0.0390911	3.80627e-06	-0.0016	0.0071	0.8177	21.5361
693	family	Clostridiaceae1	rs2817172	C	T	0.0563367	0.012392	5.27024e-06	0.0049	0.0034	0.1541	21.7747
694	family	Clostridiaceae1	rs4723021	T	C	-0.106376	0.0241944	7.42147e-06	0.0065	0.0069	0.3475	19.5042
695	family	Clostridiaceae1	rs56188186	A	G	0.0967773	0.0217471	8.24442e-06	0.0034	0.0059	0.5581	19.4374
696	family	Clostridiaceae1	rs62397761	A	G	0.0615805	0.0136198	9.07716e-06	0.0032	0.0037	0.3867	19.6095
697	family	Clostridiaceae1	rs881532	G	A	0.0533035	0.0119011	7.8966e-06	0.0042	0.0033	0.2006	19.5042
698	family	ClostridialesvadinBB59group	rs10517600	G	T	-0.0626993	0.0139364	6.82763e-06	-0.004	0.0033	0.2205	20.2472
699	family	ClostridialesvadinBB60group	rs10904722	C	T	-0.0672314	0.0147123	5.04836e-06	-0.0029	0.0035	0.4135	19.9483
700	family	ClostridialesvadinBB60group	rs118104867	C	T	0.214464	0.0455098	3.43598e-06	-0.0149	0.0076	0.0506606	21.6397
701	family	ClostridialesvadinBB60group	rs13409132	A	G	-0.165419	0.0352154	4.3723e-06	-0.0039	0.0074	0.6009	22.2214
702	family	ClostridialesvadinBB60group	rs17121075	G	A	0.0769254	0.0172234	7.91425e-06	-0.0097	0.0043	0.0239299	20.5127
703	family	ClostridialesvadinBB60group	rs2191834	T	G	-0.0746375	0.0159136	2.50196e-06	0.0027	0.0038	0.4772	21.9696
704	family	ClostridialesvadinBB60group	rs28691777	C	T	0.137134	0.0266996	6.95697e-07	-0.0012	0.0067	0.8601	25.7426
705	family	ClostridialesvadinBB60group	rs34088226	A	G	-0.117807	0.026924	7.66214e-06	0.0033	0.0066	0.6151	19.0975
706	family	ClostridialesvadinBB60group	rs55682560	C	T	-0.131519	0.0261319	4.97038e-07	-0.0097	0.0061	0.1154	25.7715
707	family	ClostridialesvadinBB60group	rs6588624	A	G	0.0662317	0.0138147	1.79287e-06	0.0002	0.0033	0.9425	22.2214
708	family	ClostridialesvadinBB60group	rs66714985	A	C	0.116908	0.0252447	4.85333e-06	-0.0053	0.0064	0.4052	21.8993
709	family	ClostridialesvadinBB60group	rs6755871	C	G	-0.0613825	0.0138976	9.33061e-06	0.0006	0.0033	0.8598	18.982
710	family	ClostridialesvadinBB60group	rs7226487	A	G	-0.0643682	0.0138701	3.58286e-06	0.0052	0.0033	0.1167	20.895
711	family	ClostridialesvadinBB60group	rs7538034	T	G	-0.078598	0.0165982	2.36706e-06	0.0066	0.004	0.0960594	21.5921
712	family	ClostridialesvadinBB60group	rs7725895	A	G	-0.116224	0.0240367	3.94357e-06	0.0085	0.0067	0.2043	23.3578
713	family	ClostridialesvadinBB60group	rs989682	A	G	0.070194	0.0155364	6.84715e-06	0.0047	0.0036	0.1963	19.1379
714	family	ClostridialesvadinBB60group	rs9979874	G	C	-0.0738925	0.0150911	1.05271e-06	-0.0032	0.0037	0.3843	24.3344
715	family	Coriobacteriaceae	rs11073596	G	T	-0.0510212	0.0114339	8.14442e-06	-0.0004	0.0036	0.901	21.4929
716	family	Coriobacteriaceae	rs11250875	T	C	0.06075	0.0130939	4.82848e-06	-0.0059	0.0041	0.1528	22.0147
717	family	Coriobacteriaceae	rs11656361	A	C	0.0773006	0.017553	8.0201e-06	0.0028	0.0052	0.591199	18.2968
718	family	Coriobacteriaceae	rs12974142	G	A	0.0789796	0.0177205	8.51236e-06	-0.0026	0.0054	0.6305	19.2597
719	family	Coriobacteriaceae	rs13307134	T	C	-0.0565686	0.0126265	7.79938e-06	-0.002	0.0039	0.6022	19.2222
720	family	Coriobacteriaceae	rs1397793	A	G	0.0498855	0.0112446	9.77372e-06	-0.0001	0.0036	0.9888	20.6583
721	family	Coriobacteriaceae	rs1816223	G	A	0.0586265	0.0129006	4.84117e-06	0.0049	0.0041	0.2276	20.5948
722	family	Coriobacteriaceae	rs240104	T	C	-0.0603429	0.0126849	1.51604e-06	0.0091	0.004	0.02306	21.2988
723	family	Coriobacteriaceae	rs2442778	A	G	0.116408	0.0258545	9.02693e-06	0.0119	0.0077	0.1251	19.9025
724	family	Coriobacteriaceae	rs3025411	A	G	0.0926543	0.0209468	8.26913e-06	0.0018	0.0062	0.772999	19.6095
725	family	Coriobacteriaceae	rs34739816	G	T	0.0965017	0.0207666	3.88356e-06	-0.0052	0.0063	0.404	21.3326
726	family	Coriobacteriaceae	rs62448869	T	A	-0.0486059	0.0108982	7.87281e-06	0.0003	0.0033	0.9278	19.8402
727	family	Coriobacteriaceae	rs67561917	A	G	-0.0714367	0.0154113	5.39126e-06	-0.006	0.0048	0.2155	22.4013
728	family	Coriobacteriaceae	rs719099	A	G	0.0778402	0.0155815	5.43313e-07	-0.0012	0.0051	0.8151	23.7623
729	family	Coriobacteriaceae	rs76779974	C	G	0.0774888	0.0171877	5.63093e-06	0.0032	0.005	0.5162	20.5127
730	family	Coriobacteriaceae	rs80046645	C	G	0.25584	0.0561995	4.65693e-06	0.0057	0.0073	0.4394	20.895
731	family	Coriobacteriaceae	rs8010111	A	G	0.103377	0.0229286	6.8962e-06	-0.0044	0.0066	0.507399	20.052
732	family	Defluviitaleaceae	rs112893842	T	C	0.110761	0.0232545	2.7503e-06	0.0026	0.005	0.6018	23.2879
733	family	Defluviitaleaceae	rs1582238	C	T	-0.0801923	0.0167061	1.692e-06	0.0033	0.0035	0.3505	22.1422
734	family	Defluviitaleaceae	rs17051335	C	T	-0.134314	0.0292201	4.58121e-06	-0.0034	0.0065	0.598	21.3478
735	family	Defluviitaleaceae	rs1908593	T	C	0.070223	0.0156601	7.85905e-06	-0.0023	0.0033	0.4888	19.1379
736	family	Defluviitaleaceae	rs28696126	T	A	0.107106	0.0238173	5.56327e-06	-0.005	0.0049	0.3115	19.874
737	family	Defluviitaleaceae	rs4344384	T	G	-0.0708803	0.0156121	5.86017e-06	-0.0083	0.0033	0.01214	19.6887
738	family	Defluviitaleaceae	rs4677103	A	G	0.0977203	0.0197033	9.42193e-07	-0.006	0.0043	0.1628	24.0066
739	family	Defluviitaleaceae	rs540220	C	T	0.123954	0.0289814	9.48135e-06	-0.0021	0.0061	0.7331	18.2804
740	family	Defluviitaleaceae	rs55658617	T	C	0.177314	0.0361844	1.40608e-06	0.0027	0.0062	0.666	24.1702
741	family	Defluviitaleaceae	rs72731813	C	T	-0.149751	0.0293415	2.75778e-07	0.008	0.006	0.1843	26.7501
742	family	Defluviitaleaceae	rs9608282	T	G	0.139014	0.0299429	4.60829e-06	-0.0031	0.0063	0.626299	21.4648
743	family	Defluviitaleaceae	rs9725395	A	G	-0.138357	0.0295185	3.41374e-06	0.0099	0.0061	0.1035	21.157
744	family	Desulfovibrionaceae	rs112381107	C	T	0.211435	0.0456962	2.81877e-06	-0.0097	0.0077	0.2065	21.0372
745	family	Desulfovibrionaceae	rs11599763	C	T	0.0555931	0.0117493	2.49701e-06	0.0042	0.0034	0.2141	21.7747
746	family	Desulfovibrionaceae	rs16851319	G	C	-0.0732697	0.0150964	2.39651e-06	-0.0016	0.0044	0.7249	23.6811
747	family	Desulfovibrionaceae	rs17791387	A	G	-0.0729251	0.0154381	2.09677e-06	0.0073	0.0043	0.0899891	23.6811
748	family	Desulfovibrionaceae	rs2692012	G	A	-0.114231	0.0253568	1.5639e-06	-0.012	0.0067	0.0722005	20.7907
749	family	Desulfovibrionaceae	rs2838334	G	A	0.0571419	0.012423	3.82375e-06	-0.0008	0.0036	0.8137	22.5593
750	family	Desulfovibrionaceae	rs3935584	C	T	-0.0525838	0.0115757	6.78141e-06	-0.0007	0.0033	0.8225	19.5042
751	family	Desulfovibrionaceae	rs4506934	C	T	-0.0943381	0.020138	3.16046e-06	0.0026	0.0055	0.6405	22.0869
752	family	Desulfovibrionaceae	rs6058181	C	T	0.0834742	0.0166111	2.69911e-07	-0.0018	0.005	0.7229	23.834
753	family	Desulfovibrionaceae	rs7164160	A	T	-0.0574455	0.0129468	7.34345e-06	0.0002	0.0037	0.9498	19.2222
754	family	Desulfovibrionaceae	rs72647048	T	C	-0.0770089	0.017089	9.60882e-06	0.0024	0.0051	0.643701	20.5127
755	family	Desulfovibrionaceae	rs9928243	C	A	-0.0541732	0.0117819	4.48477e-06	-0.005	0.0034	0.1413	20.2472
756	family	Enterobacteriaceae	rs11026530	T	C	0.0822408	0.0186379	9.42692e-06	0.0011	0.0052	0.8257	18.6234
757	family	Enterobacteriaceae	rs111229068	A	T	0.110561	0.0241719	3.65359e-06	-0.0111	0.0064	0.0857196	21.3876
758	family	Enterobacteriaceae	rs2374342	C	A	0.0582927	0.0126195	4.51617e-06	0.003	0.0034	0.383	19.9025
759	family	Enterobacteriaceae	rs35673018	G	A	0.0899642	0.0202934	7.63115e-06	-0.0011	0.0054	0.8344	20.2472
760	family	Enterobacteriaceae	rs4792380	A	T	0.115598	0.0257683	9.48965e-06	0.0105	0.0075	0.1592	19.9025
761	family	Enterobacteriaceae	rs504442	T	G	0.084159	0.0189479	5.17095e-06	0.0009	0.0052	0.8668	19.543
762	family	Enterobacteriaceae	rs61973590	C	G	-0.0605392	0.0133696	8.53532e-06	-0.0011	0.0037	0.7605	22.0147
763	family	Enterobacteriaceae	rs62210023	A	G	0.0606754	0.0130125	3.13163e-06	-0.0002	0.0035	0.9561	22.0147
764	family	Enterobacteriaceae	rs78143293	A	G	-0.0848521	0.0170415	1.19564e-06	-0.0099	0.0046	0.0317103	24.9965
765	family	Enterobacteriaceae	rs79757635	C	A	0.0758597	0.0171286	9.31859e-06	0.0027	0.0048	0.5692	19.9834
766	family	Enterobacteriaceae	rs80319214	C	G	0.0990404	0.0215877	6.95312e-06	-0.0057	0.0057	0.3239	20.2472
767	family	Erysipelotrichaceae	rs1074800	G	A	-0.0492438	0.010887	6.14582e-06	0.0015	0.0035	0.668599	19.8402
768	family	Erysipelotrichaceae	rs10781552	C	T	-0.0552212	0.0116074	2.33115e-06	0.0013	0.0036	0.7228	21.004
769	family	Erysipelotrichaceae	rs17530232	A	G	0.10305	0.0224648	2.79126e-06	-0.0069	0.0067	0.3046	21.9164
770	family	Erysipelotrichaceae	rs1884466	C	T	-0.0475363	0.0106939	9.52708e-06	0.0013	0.0034	0.696599	19.0387
771	family	Erysipelotrichaceae	rs2300774	A	G	-0.0524152	0.0106784	8.95468e-07	0.0043	0.0034	0.2025	22.344
772	family	Erysipelotrichaceae	rs290833	T	G	-0.0497374	0.0111376	8.02897e-06	0.0052	0.0034	0.1295	20.6583
773	family	Erysipelotrichaceae	rs35161940	T	C	-0.0806041	0.0167641	1.8451e-06	-0.0009	0.0052	0.8661	22.6992
774	family	Erysipelotrichaceae	rs4078432	T	C	0.0608929	0.0133764	4.23107e-06	0.0103	0.0043	0.0178398	22.0147
775	family	Erysipelotrichaceae	rs56970041	T	G	0.0724145	0.0164471	5.40344e-06	0.0088	0.0053	0.1001	20.2472
776	family	Erysipelotrichaceae	rs62504403	C	T	0.0681159	0.0127883	1.12264e-07	-0.0043	0.0039	0.2657	27.3571
777	family	Erysipelotrichaceae	rs7234058	T	C	-0.0945759	0.0194091	9.12347e-07	0.0079	0.0055	0.1527	24.9965
778	family	Erysipelotrichaceae	rs7826267	G	T	0.0839071	0.0199131	9.28453e-06	0.0013	0.0067	0.8415	17.6375
779	family	Erysipelotrichaceae	rs8003149	C	T	0.0538798	0.0116888	4.08479e-06	0.0019	0.0037	0.6023	20.2472
780	family	FamilyXI	rs10759623	C	T	-0.162115	0.032151	5.78309e-07	-0.0019	0.0043	0.6583	25.6253
781	family	FamilyXI	rs11547158	A	G	-0.177599	0.0372795	2.70222e-06	-0.0054	0.0048	0.2527	23.1407
782	family	FamilyXI	rs17379710	T	C	-0.116383	0.0252125	3.97109e-06	0.0056	0.0033	0.0926595	21.5266
783	family	FamilyXI	rs2155352	A	G	-0.150538	0.0302319	6.63437e-07	0.0003	0.004	0.932	25.3309
784	family	FamilyXI	rs2156611	T	C	-0.112486	0.0251099	9.42671e-06	-0.0039	0.0033	0.2405	20.0676
785	family	FamilyXI	rs3733511	A	G	0.128253	0.0274718	3.38556e-06	-0.0027	0.0036	0.4473	22.4715
786	family	FamilyXI	rs488164	G	T	-0.117998	0.025516	4.79789e-06	0.0069	0.0034	0.0404101	20.5948
787	family	FamilyXI	rs6025153	C	G	-0.118619	0.0261969	7.07082e-06	-0.0003	0.0034	0.9226	20.9453
788	family	FamilyXI	rs697771	A	G	-0.117677	0.0251491	3.19374e-06	-0.0015	0.0034	0.6637	22.2753
789	family	FamilyXI	rs78222136	G	C	0.224835	0.0511672	8.4126e-06	0.0087	0.0064	0.1709	19.4609
790	family	FamilyXIII	rs10404377	A	C	0.0503183	0.011165	6.99021e-06	0.0035	0.0035	0.560701	20.6583
791	family	FamilyXIII	rs118170811	A	G	0.151619	0.0317112	1.80356e-06	0.0073	0.0073	0.3125	22.5593
792	family	FamilyXIII	rs12643275	A	T	-0.0550907	0.0116474	2.41524e-06	0.0035	0.0035	0.4408	21.004
793	family	FamilyXIII	rs12904405	A	G	-0.0851896	0.0192688	7.67414e-06	0.0057	0.0057	0.4059	20.0111
794	family	FamilyXIII	rs1887048	G	A	0.0579979	0.0129602	9.65384e-06	0.0039	0.0039	0.3687	19.9025
795	family	FamilyXIII	rs1999289	A	T	-0.0637366	0.013927	2.53805e-06	0.0043	0.0043	0.8255	20.895
796	family	FamilyXIII	rs3098182	T	G	-0.0508511	0.011014	4.04027e-06	0.0034	0.0034	0.296	21.4929
797	family	FamilyXIII	rs4293737	A	G	-0.112091	0.0271305	8.38475e-06	0.0089	0.0089	0.1668	17.2047
798	family	FamilyXIII	rs482905	G	T	0.0596528	0.012717	3.72349e-06	0.0038	0.0038	0.6324	21.2988
799	family	FamilyXIII	rs6501525	A	G	0.0561559	0.0115587	1.23726e-06	0.0035	0.0035	0.649299	21.7747
800	family	FamilyXIII	rs66753613	G	A	0.0651136	0.0144251	8.08295e-06	0.0042	0.0042	0.184	21.5531
801	family	FamilyXIII	rs6797051	C	T	-0.0805985	0.0171364	4.89283e-06	0.005	0.005	0.2491	22.6992
802	family	FamilyXIII	rs7076829	T	A	-0.0516394	0.0112313	4.76091e-06	0.0034	0.0034	0.8721	22.344
803	family	FamilyXIII	rs7514702	T	C	-0.0663236	0.0141626	3.91643e-06	0.0044	0.0044	0.9198	22.2214
804	family	Lachnospiraceae	rs10402491	C	T	0.0661701	0.014851	7.58351e-06	-0.0053	0.0051	0.2941	19.3573
805	family	Lachnospiraceae	rs11139361	C	T	-0.0494463	0.0110503	4.26265e-06	0.0022	0.0034	0.525	19.8402
806	family	Lachnospiraceae	rs112040820	A	G	0.0549584	0.0117086	2.41835e-06	-0.0008	0.0037	0.834	21.004
807	family	Lachnospiraceae	rs11755180	C	G	-0.049227	0.0104894	2.6898e-06	-0.0057	0.0033	0.0877102	24.0066
808	family	Lachnospiraceae	rs11841382	G	T	-0.0718128	0.017462	9.57767e-06	0.0034	0.0062	0.5772	17.9352
809	family	Lachnospiraceae	rs11979110	T	C	-0.0500924	0.0105069	1.81844e-06	0.0003	0.0033	0.9212	20.6583
810	family	Lachnospiraceae	rs1205443	A	G	0.0501415	0.0112157	7.28836e-06	0.0013	0.0035	0.719201	20.6583
811	family	Lachnospiraceae	rs12562372	G	T	-0.0515295	0.01067	1.42945e-06	-0.0021	0.0035	0.5439	22.344
812	family	Lachnospiraceae	rs12760724	A	C	-0.0484566	0.0107934	7.26742e-06	0.0035	0.0034	0.3028	19.0387
813	family	Lachnospiraceae	rs13005175	G	A	-0.0993483	0.0218395	8.37067e-06	0.0029	0.0069	0.6761	20.2472
814	family	Lachnospiraceae	rs146660815	T	C	-0.215114	0.0476778	6.53236e-06	-0.0153	0.0082	0.0618102	20.0601
815	family	Lachnospiraceae	rs2159863	A	G	-0.0585831	0.0128742	3.69556e-06	0.0004	0.0041	0.9146	20.5948
816	family	Lachnospiraceae	rs2910921	C	T	-0.160302	0.035832	8.41977e-06	0.0077	0.0081	0.3442	19.7503
817	family	Lachnospiraceae	rs3127230	C	T	-0.0503537	0.0112201	6.20326e-06	-0.0076	0.0035	0.0316002	20.6583
818	family	Lachnospiraceae	rs35524804	T	C	-0.0607481	0.0125216	2.44997e-06	-0.0009	0.0039	0.8221	22.0147
819	family	Lachnospiraceae	rs7359994	C	T	0.0503142	0.0112482	5.35895e-06	-0.0006	0.0034	0.8621	20.6583
820	family	Lachnospiraceae	rs79086868	T	C	0.0776723	0.0164472	3.01426e-06	0.0047	0.0051	0.3528	23.7623
821	family	Lachnospiraceae	rs959845	T	C	0.0493666	0.0107801	5.16952e-06	-0.0023	0.0034	0.4985	19.8402
822	family	Lachnospiraceae	rs9929145	G	A	-0.125721	0.0245233	2.83596e-07	0.008	0.007	0.2496	25.398
823	family	Lactobacillaceae	rs11674854	C	T	-0.0830224	0.0175267	2.59543e-06	-0.0035	0.0034	0.3039	21.2594
824	family	Lactobacillaceae	rs1530559	G	A	0.0772453	0.0176921	9.6525e-06	0.0018	0.0034	0.599	18.2968
825	family	Lactobacillaceae	rs1590596	C	G	-0.10381	0.0220135	3.89933e-06	0.0032	0.0041	0.4362	22.344
826	family	Lactobacillaceae	rs16861661	G	A	-0.193287	0.0379293	2.70128e-07	-0.0079	0.0065	0.2235	25.7921
827	family	Lactobacillaceae	rs328312	T	A	0.082529	0.0168225	8.69121e-07	0.0026	0.0033	0.4307	23.834
828	family	Lactobacillaceae	rs6092149	A	T	-0.0825646	0.0170282	1.38159e-06	-0.0009	0.0034	0.786001	23.834
829	family	Lactobacillaceae	rs62314653	C	A	0.177082	0.0392269	6.59189e-06	0.0007	0.0074	0.9213	20.5948
830	family	Lactobacillaceae	rs74599091	A	G	0.191613	0.0425039	7.6952e-06	0.0073	0.0075	0.3335	19.9345
831	family	Lactobacillaceae	rs768253	T	G	-0.0792344	0.0170604	3.60761e-06	0.0043	0.0034	0.1991	21.5921
832	family	Lactobacillaceae	rs77478751	A	G	-0.219178	0.0473566	5.9595e-06	-0.0035	0.0067	0.6069	21.7086
833	family	Lactobacillaceae	rs921925	A	C	0.0999419	0.0201687	5.77192e-07	0.0013	0.0041	0.7515	24.9965
834	family	Lactobacillaceae	rs9345899	A	G	-0.124042	0.0278946	9.44583e-06	0.0081	0.0053	0.1236	19.6095
835	family	Methanobacteriaceae	rs10202904	G	T	0.121754	0.0235357	3.01432e-07	0.0037	0.0034	0.2756	25.8367
836	family	Methanobacteriaceae	rs10424197	A	G	0.111274	0.0247517	9.27897e-06	0.0003	0.0035	0.9287	19.7108
837	family	Methanobacteriaceae	rs11018665	A	T	0.111465	0.0250516	6.51869e-06	-0.0041	0.0035	0.242	19.7108
838	family	Methanobacteriaceae	rs12825290	C	G	-0.216781	0.0493496	6.07561e-06	-0.0006	0.0067	0.9295	19.6095
839	family	Methanobacteriaceae	rs4257531	G	A	0.164498	0.0364959	7.44338e-06	-0.003	0.005	0.542	20.7502
840	family	Methanobacteriaceae	rs56131665	G	A	0.178661	0.039298	6.17988e-06	-0.004	0.0056	0.4766	21.0628
841	family	Methanobacteriaceae	rs6508769	C	T	-0.153519	0.0344519	8.22527e-06	0.0011	0.0046	0.8099	20.5127
842	family	Methanobacteriaceae	rs6776814	T	C	-0.199566	0.0411825	1.63061e-06	0.0013	0.0056	0.8218	23.792
843	family	Methanobacteriaceae	rs73068003	G	T	-0.15814	0.0351803	8.44578e-06	0.0125	0.005	0.0117001	20.3759
844	family	Methanobacteriaceae	rs73457410	A	G	0.21534	0.0436695	1.40854e-06	-0.0036	0.0062	0.5654	23.8732
845	family	Methanobacteriaceae	rs75208022	C	T	-0.227245	0.048763	5.92107e-06	-0.008	0.0064	0.2097	21.4585
846	family	Methanobacteriaceae	rs894996	C	A	0.216999	0.0449076	1.87556e-06	-0.0115	0.0062	0.0662903	23.2506
847	family	Oxalobacteraceae	rs111966731	T	C	0.204031	0.0445746	4.56321e-06	0.0138	0.0069	0.0444601	20.5482
848	family	Oxalobacteraceae	rs11246212	C	T	-0.13607	0.0291797	4.50837e-06	0.0022	0.005	0.652001	21.9898
849	family	Oxalobacteraceae	rs12002250	A	C	0.196145	0.044523	5.53197e-06	-0.0014	0.0073	0.8458	18.9682
850	family	Oxalobacteraceae	rs12509763	C	G	-0.16332	0.0360823	8.04841e-06	0.0051	0.0061	0.4048	20.4979
851	family	Oxalobacteraceae	rs1569853	T	C	-0.140043	0.0281704	7.45178e-07	0.0111	0.0046	0.0154099	24.9965
852	family	Oxalobacteraceae	rs17138946	G	T	-0.189444	0.0430248	8.09003e-06	0.0007	0.0071	0.9185	19.3164
853	family	Oxalobacteraceae	rs36057338	G	T	0.181604	0.0398742	6.25792e-06	0.0037	0.0065	0.574601	20.6996
854	family	Oxalobacteraceae	rs4428215	G	A	0.12561	0.0230053	4.87933e-08	-0.0002	0.004	0.964	30.0071
855	family	Oxalobacteraceae	rs561239	A	G	0.105525	0.0236769	7.19383e-06	-0.006	0.0039	0.1239	19.5042
856	family	Oxalobacteraceae	rs6000536	C	T	-0.118383	0.0241355	7.3872e-07	-0.0055	0.0041	0.1888	24.1702
857	family	Oxalobacteraceae	rs62435498	C	A	0.181521	0.0400608	7.4583e-06	-0.0052	0.0068	0.4431	20.6996
858	family	Oxalobacteraceae	rs736744	T	C	-0.105642	0.0200648	1.49417e-07	-0.0024	0.0034	0.4711	28.0861
859	family	Oxalobacteraceae	rs7993559	A	C	-0.0921059	0.0201114	5.03733e-06	0.0009	0.0034	0.7891	21.157
860	family	Oxalobacteraceae	rs80330081	A	C	-0.18756	0.0423688	6.64003e-06	-0.0127	0.0068	0.0610197	20.0335
861	family	Oxalobacteraceae	rs934049	G	A	0.109751	0.0238636	4.21143e-06	0.0056	0.0039	0.1521	21.004
862	family	Pasteurellaceae	rs10840326	C	G	-0.0717634	0.0149229	1.43843e-06	-0.0012	0.0033	0.7294	23.0368
863	family	Pasteurellaceae	rs10965428	C	A	-0.119902	0.0258219	4.29151e-06	-0.0005	0.0061	0.9386	21.2988
864	family	Pasteurellaceae	rs111582866	G	A	-0.113957	0.0256403	7.06627e-06	0.0025	0.0054	0.6406	19.2222
865	family	Pasteurellaceae	rs12050685	A	G	-0.0670948	0.015239	9.18523e-06	0.0005	0.0034	0.8741	19.9483
866	family	Pasteurellaceae	rs12191680	C	G	0.102214	0.0197189	3.04902e-07	0.0001	0.0046	0.9906	26.0064
867	family	Pasteurellaceae	rs16970009	A	G	0.187381	0.0429572	7.31526e-06	-0.0149	0.008	0.0611097	18.9097
868	family	Pasteurellaceae	rs35510	A	G	0.122729	0.0264958	4.01578e-06	-0.0003	0.0057	0.9526	22.377
869	family	Pasteurellaceae	rs4822728	T	C	0.0685479	0.0149032	4.71846e-06	-0.0028	0.0034	0.4135	21.157
870	family	Pasteurellaceae	rs6092684	A	T	0.0684647	0.014674	3.44057e-06	-0.003	0.0033	0.3735	20.5482
871	family	Pasteurellaceae	rs62568866	T	A	-0.118018	0.0259206	7.2267e-06	-0.0035	0.0053	0.5055	20.5948
872	family	Pasteurellaceae	rs6972479	A	G	-0.0781862	0.0175366	7.74819e-06	0.0045	0.0039	0.2493	18.7752
873	family	Pasteurellaceae	rs72756943	G	A	0.13988	0.0303029	3.3522e-06	0.0025	0.0061	0.6787	21.7747
874	family	Pasteurellaceae	rs73139353	A	C	-0.222573	0.0484634	8.71325e-06	0.0016	0.0079	0.8363	21.5807
875	family	Pasteurellaceae	rs731534	C	G	-0.0986502	0.0216316	9.46303e-06	-0.0028	0.0051	0.5887	20.2472
876	family	Pasteurellaceae	rs76022354	C	T	0.24289	0.0500406	1.82856e-06	-0.0072	0.008	0.3709	23.6163
877	family	Pasteurellaceae	rs78909003	T	C	-0.241159	0.0498372	2.04894e-06	-0.0016	0.0074	0.8341	23.2292
878	family	Pasteurellaceae	rs9382510	C	T	-0.0881865	0.0169965	2.476e-07	0.0048	0.0039	0.2189	26.7921
879	family	Pasteurellaceae	rs9895850	T	C	-0.176406	0.041017	9.0826e-06	-0.0162	0.0075	0.0300497	18.4246
880	family	Pasteurellaceae	rs9938097	C	T	0.0710386	0.0158024	8.22602e-06	0.0034	0.0035	0.3328	19.6887
881	family	Peptococcaceae	rs117452796	A	G	-0.257982	0.0549569	3.15297e-06	-0.003	0.0074	0.6903	22.0016
882	family	Peptococcaceae	rs12144792	C	T	0.064399	0.0141246	5.82237e-06	0.0021	0.0034	0.5252	20.895
883	family	Peptococcaceae	rs12634826	T	G	-0.0739885	0.0150931	1.01109e-06	-0.0002	0.0036	0.9477	24.3344
884	family	Peptococcaceae	rs12992764	T	G	0.0684213	0.0141137	1.46157e-06	0.0025	0.0034	0.467599	23.5885
885	family	Peptococcaceae	rs150600492	A	C	0.135774	0.0289757	2.31308e-06	-0.007	0.0064	0.274	21.9898
886	family	Peptococcaceae	rs35703006	G	T	0.0812655	0.0164355	4.94778e-07	-0.0081	0.0041	0.0459103	25.6253
887	family	Peptococcaceae	rs4990837	G	A	-0.0910387	0.0185869	1.74193e-06	0.0047	0.0047	0.3176	22.9359
888	family	Peptococcaceae	rs75430375	C	T	-0.147941	0.0317498	3.40847e-06	-0.0118	0.0066	0.0741908	21.3876
889	family	Peptococcaceae	rs75898026	A	G	-0.0821779	0.0173541	2.02209e-06	0.0024	0.0042	0.5679	23.2632
890	family	Peptostreptococcaceae	rs117020988	C	T	0.182411	0.0372126	1.02795e-06	-0.0066	0.0075	0.3797	24.1924
891	family	Peptostreptococcaceae	rs12377846	C	A	-0.252	0.0511627	7.26256e-07	-0.0016	0.0077	0.8338	24.4118
892	family	Peptostreptococcaceae	rs12986312	T	G	0.0571818	0.0125947	5.76713e-06	-0.0005	0.0036	0.8895	19.2222
893	family	Peptostreptococcaceae	rs1467258	G	A	0.072584	0.0162321	7.89805e-06	-0.0004	0.0047	0.932	20.8135
894	family	Peptostreptococcaceae	rs1520207	T	C	-0.0525658	0.0112476	3.16548e-06	-0.001	0.0033	0.756	23.2116
895	family	Peptostreptococcaceae	rs2644627	C	G	-0.0558506	0.011224	6.3333e-07	-0.0006	0.0033	0.8665	25.9137
896	family	Peptostreptococcaceae	rs4692811	C	T	0.0642075	0.0126913	4.21124e-07	-0.0043	0.0037	0.2485	24.2333
897	family	Peptostreptococcaceae	rs59865771	C	T	-0.0573764	0.0127192	7.69024e-06	-0.0007	0.0038	0.8451	19.2222
898	family	Peptostreptococcaceae	rs59987323	C	T	-0.0537078	0.011443	2.70085e-06	-0.0041	0.0036	0.2603	24.0958
899	family	Peptostreptococcaceae	rs61841503	G	A	0.0919658	0.0161331	9.80122e-09	0.0061	0.0044	0.1708	33.0579
900	family	Peptostreptococcaceae	rs6721459	G	A	-0.0509823	0.0111975	5.07762e-06	-0.0023	0.0033	0.4786	21.4929
901	family	Peptostreptococcaceae	rs75819860	T	A	0.126264	0.0268383	2.48737e-06	-0.0016	0.0073	0.8277	21.7747
902	family	Peptostreptococcaceae	rs76982728	T	C	0.124203	0.0266923	3.24056e-06	-0.0113	0.0073	0.1186	21.089
903	family	Peptostreptococcaceae	rs77540684	T	G	0.106725	0.0245638	8.13711e-06	0.0086	0.0072	0.2343	18.3158
904	family	Peptostreptococcaceae	rs9573937	A	G	-0.0693637	0.0142907	1.70589e-06	-0.0035	0.0041	0.3965	24.2874
905	family	Porphyromonadaceae	rs10119172	C	G	-0.0737324	0.014259	1.32425e-07	-0.0014	0.0045	0.762901	27.9349
906	family	Porphyromonadaceae	rs10762312	A	G	0.052368	0.0118814	8.70362e-06	-0.0094	0.0038	0.0138201	18.7752
907	family	Porphyromonadaceae	rs10858364	G	T	0.055316	0.012085	4.31062e-06	-0.0045	0.004	0.258	21.004
908	family	Porphyromonadaceae	rs17065783	A	G	-0.059133	0.0122235	1.79349e-06	-0.0031	0.0039	0.4168	24.1702
909	family	Porphyromonadaceae	rs1980561	A	G	-0.0485289	0.0109284	8.9454e-06	-0.0027	0.0034	0.4264	19.8402
910	family	Porphyromonadaceae	rs3111851	G	C	-0.0581896	0.0121147	2.19498e-06	-0.0028	0.0038	0.4583	23.3578
911	family	Porphyromonadaceae	rs35233670	T	C	-0.0473576	0.010602	7.90988e-06	-0.0034	0.0033	0.3055	18.2536
912	family	Porphyromonadaceae	rs35961441	A	C	0.0915257	0.0207306	8.37394e-06	-0.0056	0.006	0.3473	19.1901
913	family	Porphyromonadaceae	rs6953849	A	G	0.0718149	0.0150724	2.44478e-06	-0.0113	0.0047	0.0161901	23.0368
914	family	Porphyromonadaceae	rs7330827	T	C	-0.103842	0.0237355	8.04896e-06	0.0096	0.0064	0.1363	18.7752
915	family	Porphyromonadaceae	rs864093	A	C	-0.0527939	0.0117499	9.59798e-06	0.0022	0.0037	0.5403	19.5042
916	family	Prevotellaceae	rs10131942	C	G	0.0701212	0.0158326	8.60815e-06	0.0003	0.0045	0.9543	19.1379
917	family	Prevotellaceae	rs12057990	C	T	0.0589878	0.0132268	8.9747e-06	0.002	0.0038	0.6018	20.5948
918	family	Prevotellaceae	rs12118202	T	C	-0.0751986	0.0147265	5.5423e-07	0.0046	0.0041	0.2613	24.9965
919	family	Prevotellaceae	rs13069367	A	C	-0.0539768	0.0119687	7.39486e-06	0.0017	0.0035	0.6165	20.2472
920	family	Prevotellaceae	rs148376875	T	G	0.084515	0.0179163	2.08027e-06	-0.0019	0.005	0.710799	22.2963
921	family	Prevotellaceae	rs2206482	T	G	-0.0569105	0.0117486	1.30377e-06	0.0026	0.0033	0.4284	22.5593
922	family	Prevotellaceae	rs2278540	G	A	0.0554249	0.0123265	8.43587e-06	0.002	0.0035	0.5715	21.004
923	family	Prevotellaceae	rs34071565	T	A	-0.1567	0.0347882	5.60144e-06	0.0063	0.0075	0.4014	20.1188
924	family	Prevotellaceae	rs34660375	A	G	-0.0805894	0.0178291	7.40321e-06	-0.0046	0.0051	0.3584	20.2472
925	family	Prevotellaceae	rs3758087	C	T	-0.0564199	0.0124655	8.60578e-06	0.0038	0.0035	0.2789	21.7747
926	family	Prevotellaceae	rs3860225	A	G	0.083936	0.0167936	5.4968e-07	0.0048	0.0048	0.3224	24.4118
927	family	Prevotellaceae	rs4493272	T	C	-0.0604992	0.0118027	3.02315e-07	0.0071	0.0034	0.0337901	24.9965
928	family	Prevotellaceae	rs4685827	T	C	-0.0679529	0.0145407	2.77192e-06	-0.0014	0.0041	0.7391	20.5482
929	family	Prevotellaceae	rs7252711	G	A	0.0740876	0.0161926	5.56583e-06	-0.0031	0.0049	0.5312	21.3876
930	family	Prevotellaceae	rs7975087	C	A	-0.0601448	0.0135454	7.59451e-06	-0.0056	0.0039	0.1454	18.3648
931	family	Prevotellaceae	rs912860	A	G	0.229046	0.0483124	9.29929e-07	0.0051	0.0105	0.6296	22.7577
932	family	Prevotellaceae	rs9586501	G	A	0.0592681	0.0127329	2.58988e-06	-0.0089	0.0036	0.01359	20.5948
933	family	Prevotellaceae	rs9958960	G	A	-0.0914807	0.0173611	1.06324e-07	0.0009	0.0047	0.8524	28.65
934	family	Rhodospirillaceae	rs1035406	G	A	-0.11354	0.0250863	5.84454e-06	-0.0026	0.0053	0.6191	20.7907
935	family	Rhodospirillaceae	rs11591293	G	T	0.0743184	0.0158724	2.67147e-06	-0.0005	0.0034	0.8746	21.3876
936	family	Rhodospirillaceae	rs12977163	G	C	0.0730952	0.0163491	7.62588e-06	-0.0025	0.0034	0.4616	20.8135
937	family	Rhodospirillaceae	rs13336560	C	T	-0.0701719	0.0158061	9.17339e-06	0.0046	0.0035	0.1829	19.1379
938	family	Rhodospirillaceae	rs1549633	A	C	0.0999312	0.0218634	4.70392e-06	0.0007	0.0047	0.8789	20.6583
939	family	Rhodospirillaceae	rs1923415	A	G	-0.0999238	0.0227326	9.63696e-06	0.0045	0.005	0.3714	18.9009
940	family	Rhodospirillaceae	rs3754624	C	T	0.0971389	0.0200064	1.71479e-06	0.0005	0.0043	0.9089	23.5192
941	family	Rhodospirillaceae	rs4278423	T	C	0.107529	0.0235725	3.12018e-06	0.0064	0.0051	0.2072	20.2472
942	family	Rhodospirillaceae	rs4822789	G	C	0.0734321	0.0160521	7.00519e-06	0.0045	0.0035	0.1951	20.8135
943	family	Rhodospirillaceae	rs55876211	C	T	-0.0911851	0.0196395	2.86682e-06	0.0036	0.0043	0.4004	20.6996
944	family	Rhodospirillaceae	rs61933850	G	A	0.164808	0.0360647	7.22587e-06	0.0039	0.0068	0.5672	21.004
945	family	Rhodospirillaceae	rs6679026	T	C	0.111984	0.0251088	9.94672e-06	-0.0111	0.0054	0.0386296	20.0676
946	family	Rhodospirillaceae	rs7001029	C	T	0.117366	0.0261324	5.34749e-06	-0.0013	0.0057	0.8204	20.2472
947	family	Rhodospirillaceae	rs72714493	A	G	0.0816858	0.0180791	7.3492e-06	0.0056	0.0038	0.1428	20.7502
948	family	Rhodospirillaceae	rs74354280	C	T	-0.0911896	0.0204907	6.67298e-06	0.0078	0.0044	0.0759696	20.6996
949	family	Rhodospirillaceae	rs76784716	A	G	0.136049	0.0285767	1.48988e-06	0.001	0.0065	0.8816	21.9898
950	family	Rhodospirillaceae	rs9813022	A	G	-0.0842444	0.0163583	2.53122e-07	0.0061	0.0036	0.090849	27.5586
951	family	Rikenellaceae	rs10217435	C	T	-0.0883756	0.0197506	6.50759e-06	-0.0021	0.0067	0.754401	19.3573
952	family	Rikenellaceae	rs10832801	A	C	-0.0534763	0.0122666	7.50412e-06	0.0028	0.0037	0.4515	19.5042
953	family	Rikenellaceae	rs1939881	G	A	-0.105589	0.0206213	5.64378e-07	0.0063	0.007	0.3645	25.4749
954	family	Rikenellaceae	rs2447496	A	G	0.0549203	0.0121904	6.08611e-06	0.0026	0.0039	0.5032	21.004
955	family	Rikenellaceae	rs2833282	G	A	0.0711137	0.0156966	4.31102e-06	-0.0021	0.005	0.6738	19.6887
956	family	Rikenellaceae	rs35909684	A	C	-0.0850181	0.0191539	7.09823e-06	-0.0035	0.0059	0.5518	20.0111
957	family	Rikenellaceae	rs36021379	A	G	-0.0656005	0.0144903	7.19515e-06	0.0014	0.0044	0.757	22.2214
958	family	Rikenellaceae	rs4264350	T	C	-0.0526393	0.0108555	1.34831e-06	-0.0016	0.0034	0.6418	23.2116
959	family	Rikenellaceae	rs4783173	G	C	-0.0481514	0.0110006	7.06415e-06	-0.0074	0.0034	0.0274499	19.0387
960	family	Rikenellaceae	rs59663348	G	A	0.0570915	0.0125048	6.12238e-06	-0.0036	0.0041	0.3889	19.2222
961	family	Rikenellaceae	rs62532512	A	C	0.0504257	0.0107399	2.76427e-06	-0.0025	0.0034	0.4609	20.6583
962	family	Rikenellaceae	rs67281112	G	C	0.0635814	0.0137451	3.63471e-06	-0.0043	0.004	0.2906	20.895
963	family	Rikenellaceae	rs6744030	C	T	0.0696747	0.0157103	9.31515e-06	0.008	0.0049	0.1029	19.1379
964	family	Rikenellaceae	rs67705352	T	G	-0.0549688	0.0110534	6.57552e-07	-0.0012	0.0034	0.735301	24.9965
965	family	Rikenellaceae	rs6837275	A	G	0.0570355	0.011887	1.447e-06	-0.0089	0.0037	0.01601	22.5593
966	family	Rikenellaceae	rs7242694	C	T	-0.0618674	0.0134882	5.80711e-06	-0.0097	0.0042	0.02168	22.7424
967	family	Rikenellaceae	rs74474130	T	G	0.137747	0.0295688	3.61377e-06	-0.0003	0.0069	0.9653	21.157
968	family	Rikenellaceae	rs77885767	C	T	-0.156209	0.0336482	2.84695e-06	-0.0038	0.0077	0.6241	21.049
969	family	Rikenellaceae	rs9389714	C	T	-0.0636841	0.0143416	8.79063e-06	0.0054	0.0046	0.2399	20.895
970	family	Rikenellaceae	rs9578457	G	A	-0.141478	0.0315848	3.99448e-06	-0.003	0.0074	0.681201	19.4123
971	family	Rikenellaceae	rs9603208	G	T	0.0821173	0.0159596	1.91801e-07	0.0076	0.0054	0.1583	26.262
972	family	Ruminococcaceae	rs10093275	T	C	-0.0534595	0.011677	5.35229e-06	-0.0056	0.0036	0.1247	19.5042
973	family	Ruminococcaceae	rs10166469	C	T	0.053336	0.0120209	8.52158e-06	0.0025	0.0038	0.5121	19.5042
974	family	Ruminococcaceae	rs1158100	G	A	0.0490539	0.0109865	8.60855e-06	0.0012	0.0034	0.720701	19.8402
975	family	Ruminococcaceae	rs1612733	T	C	0.108708	0.0238006	4.22435e-06	0.0151	0.0072	0.0371099	20.6239
976	family	Ruminococcaceae	rs17376049	T	C	0.0848534	0.0172114	7.29625e-07	-0.0041	0.0052	0.4295	24.9965
977	family	Ruminococcaceae	rs2113833	C	T	-0.169146	0.0355009	1.14464e-06	-0.0046	0.0081	0.5733	22.0347
978	family	Ruminococcaceae	rs2426816	T	A	-0.0480152	0.0106011	6.04463e-06	-0.0056	0.0033	0.0929394	19.0387
979	family	Ruminococcaceae	rs3009418	A	C	-0.0927607	0.0210123	8.6902e-06	0.0042	0.0063	0.5	19.6095
980	family	Ruminococcaceae	rs499272	G	C	0.0706431	0.016046	9.29351e-06	-0.0052	0.0051	0.3121	19.6887
981	family	Ruminococcaceae	rs55793120	T	C	0.13822	0.0266152	1.44338e-07	-0.0166	0.0072	0.0211802	26.1198
982	family	Ruminococcaceae	rs56199908	T	C	-0.199327	0.0410444	1.66414e-06	0.0013	0.0072	0.8598	23.5547
983	family	Ruminococcaceae	rs76724913	T	G	0.0901053	0.0203104	9.60484e-06	0.0022	0.0067	0.739701	20.2472
984	family	Streptococcaceae	rs10028567	C	T	-0.0934027	0.0190343	3.72495e-06	0.0057	0.713801	0.1247	23.9551
985	family	Streptococcaceae	rs11110281	T	C	-0.130554	0.0225943	1.40136e-08	0.0068	0.5009	0.5121	32.4359
986	family	Streptococcaceae	rs16950051	A	G	0.107008	0.0236973	5.33814e-06	0.0068	0.642899	0.720701	19.874
987	family	Streptococcaceae	rs2370083	G	T	-0.0842751	0.0184509	4.25667e-06	0.0055	0.7965	0.0371099	21.7747
988	family	Streptococcaceae	rs2952251	G	A	0.0639298	0.0126525	3.72237e-07	0.0038	0.1612	0.4295	24.2333
989	family	Streptococcaceae	rs35344081	G	A	0.0609349	0.0129703	2.63846e-06	0.0039	0.4619	0.5733	22.0147
990	family	Streptococcaceae	rs395407	C	G	0.0826855	0.0172536	1.32559e-06	0.0047	0.0629898	0.0929394	23.834
991	family	Streptococcaceae	rs4968759	A	G	-0.0544035	0.0111271	8.91887e-07	0.0033	0.4953	0.5	24.0958
992	family	Streptococcaceae	rs57646748	G	A	-0.088021	0.019876	7.88352e-06	0.0065	0.844	0.3121	19.3573
993	family	Streptococcaceae	rs6563952	C	G	-0.0801931	0.0178576	8.70583e-06	0.0058	0.9283	0.0211802	19.7503
994	family	Streptococcaceae	rs6806351	T	C	-0.0619209	0.0135744	6.93793e-06	0.0039	0.0303298	0.8598	19.6095
995	family	Streptococcaceae	rs72739637	A	G	0.0927983	0.0192021	1.82163e-06	0.0053	0.00170699	0.739701	23.9551
996	family	Streptococcaceae	rs76717940	T	A	0.150606	0.0334079	3.08937e-06	0.0069	0.3934	0.5667	20.9346
997	family	Streptococcaceae	rs77968078	G	A	-0.0993013	0.0224788	7.93341e-06	0.0069	0.0460903	0.02223	20.2472
998	family	Streptococcaceae	rs7916711	A	G	0.0959639	0.021545	6.32732e-06	0.0071	0.745901	0.448	19.0387
999	family	Streptococcaceae	rs957755	T	G	-0.0642449	0.0142702	7.41515e-06	0.0043	0.6624	0.677901	20.895
1000	family	Streptococcaceae	rs9903102	C	A	-0.0693015	0.0154096	4.91802e-06	0.0047	0.3194	0.1401	21.157
1001	family	Veillonellaceae	rs111810795	C	T	-0.0867108	0.0180573	1.72926e-06	-0.0078	0.0053	0.1441	23.3578
1002	family	Veillonellaceae	rs114889439	A	G	-0.253809	0.0539169	6.19028e-06	-0.006	0.0087	0.4909	22.1217
1003	family	Veillonellaceae	rs11700976	C	A	0.0503337	0.0113763	9.2538e-06	-0.0034	0.0033	0.3089	20.6583
1004	family	Veillonellaceae	rs12186441	G	A	0.208096	0.0453999	4.52856e-06	0.0148	0.0075	0.0475598	21.362
1005	family	Veillonellaceae	rs12668619	A	G	0.055301	0.0117654	2.57365e-06	-0.0056	0.0034	0.1013	21.004
1006	family	Veillonellaceae	rs12741784	C	T	-0.0621452	0.0119266	1.28493e-07	-0.0018	0.0034	0.5946	26.6907
1007	family	Veillonellaceae	rs1442060	A	G	0.0514024	0.0112125	4.50671e-06	-0.0003	0.0033	0.9282	21.4929
1008	family	Veillonellaceae	rs1447205	C	G	0.0520689	0.0115656	7.34903e-06	-0.0016	0.0034	0.6307	18.7752
1009	family	Veillonellaceae	rs1693340	T	C	0.0818934	0.018245	9.25273e-06	0.0082	0.0051	0.111	20.7502
1010	family	Veillonellaceae	rs2175069	G	A	0.0526752	0.0114886	4.63554e-06	-0.001	0.0034	0.7704	23.2116
1011	family	Veillonellaceae	rs2561116	T	G	-0.083617	0.0187159	7.88515e-06	-0.0088	0.0056	0.1126	19.543
1012	family	Veillonellaceae	rs2585520	G	T	-0.0904972	0.0200428	5.26926e-06	0.001	0.0058	0.8664	20.2472
1013	family	Veillonellaceae	rs4263802	A	G	-0.050942	0.0114921	7.45006e-06	0.0028	0.0034	0.4051	21.4929
1014	family	Veillonellaceae	rs4461038	G	A	0.0554965	0.0119467	3.73474e-06	0.001	0.0034	0.7696	21.004
1015	family	Veillonellaceae	rs4797169	T	C	0.0587799	0.0128297	4.49345e-06	-0.0015	0.0039	0.7038	20.5948
1016	family	Veillonellaceae	rs61264131	A	C	0.202367	0.0464388	6.74544e-06	-0.0065	0.0085	0.442	19.2809
1017	family	Veillonellaceae	rs6692542	G	A	-0.0534397	0.0118254	8.67981e-06	0.0018	0.0034	0.597	19.5042
1018	family	Veillonellaceae	rs6909981	C	T	-0.0638696	0.0141765	5.47621e-06	0.0025	0.004	0.542099	20.895
1019	family	Veillonellaceae	rs75768969	C	G	-0.0703773	0.0156855	7.19234e-06	-0.0075	0.0046	0.1018	19.1379
1020	family	Veillonellaceae	rs79535861	A	C	0.100666	0.0207016	1.57688e-06	-0.006	0.0058	0.2968	23.1283
1021	family	Veillonellaceae	rs9345168	A	C	-0.0509102	0.0113253	8.48887e-06	-0.0058	0.0033	0.0810401	21.4929
1022	family	Verrucomicrobiaceae	rs11184341	C	G	-0.0655301	0.014223	4.13847e-06	-0.0003	0.0037	0.9319	22.2214
1023	family	Verrucomicrobiaceae	rs111862613	T	C	0.0907065	0.0196746	3.7313e-06	-0.007	0.0045	0.1229	20.6996
1024	family	Verrucomicrobiaceae	rs117107102	A	G	0.204683	0.0431572	2.91823e-06	-0.0037	0.0082	0.655101	22.7253
1025	family	Verrucomicrobiaceae	rs11729256	T	C	0.0749798	0.0150177	6.73085e-07	-0.0077	0.0038	0.0429003	24.9965
1026	family	Verrucomicrobiaceae	rs12908520	G	A	0.0619104	0.0130946	2.15139e-06	-0.0013	0.0033	0.702399	22.7424
1027	family	Verrucomicrobiaceae	rs2602429	T	C	-0.0745516	0.0156195	2.69942e-06	-0.0053	0.004	0.1867	21.9696
1028	family	Verrucomicrobiaceae	rs4242783	A	G	-0.0687992	0.0147694	2.75442e-06	0.0017	0.0038	0.6422	21.157
1029	family	Verrucomicrobiaceae	rs4936098	G	A	-0.0648691	0.0135928	1.1293e-06	-0.0049	0.0034	0.153	21.5531
1030	family	Verrucomicrobiaceae	rs61779207	G	A	-0.0758811	0.0167762	6.63025e-06	0.0025	0.0043	0.5533	19.9834
1031	family	Verrucomicrobiaceae	rs74542928	T	C	0.112124	0.0236422	1.64611e-06	-0.0077	0.0056	0.1637	21.7747
1032	family	Verrucomicrobiaceae	rs9349825	A	G	-0.0704354	0.0147128	2.51287e-06	0.0035	0.0038	0.3541	21.7747
1033	family	Verrucomicrobiaceae	rs941682	G	A	-0.0631526	0.0143767	9.5812e-06	0.007	0.0037	0.0579095	20.2472
1034	family	Victivallaceae	rs11671100	A	C	-0.160034	0.0349472	4.08037e-06	0.0017	0.0043	0.6937	20.895
1035	family	Victivallaceae	rs11764871	G	T	0.127099	0.025656	7.4929e-07	0.0016	0.0036	0.651499	23.8561
1036	family	Victivallaceae	rs2546105	T	A	-0.126643	0.0257111	1.02501e-06	0.0005	0.0037	0.8921	23.8561
1037	family	Victivallaceae	rs2944282	T	C	-0.124197	0.0257026	1.56603e-06	0.0003	0.0036	0.9434	22.7424
1038	family	Victivallaceae	rs34962571	A	C	-0.186945	0.0418412	6.24827e-06	-0.0075	0.0057	0.1878	19.8209
1039	genus	Victivallaceae	rs4396289	C	T	-0.152918	0.0288525	1.53784e-07	0.0024	0.0044	0.5892	27.8308
1040	genus	Victivallaceae	rs61702987	T	C	0.145501	0.0300007	3.07921e-06	0.0041	0.0043	0.3325	23.6811
1041	genus	Victivallaceae	rs62570196	C	T	-0.246101	0.0483077	2.69855e-07	-0.0038	0.0062	0.5317	26.262
1042	genus	Victivallaceae	rs6545794	A	G	-0.197786	0.0410495	5.97008e-07	0.0041	0.0065	0.524499	23.3186
1043	genus	Victivallaceae	rs67832247	C	T	-0.123489	0.0266695	3.23802e-06	0.0043	0.0038	0.2613	20.7502
1044	genus	Victivallaceae	rs7077363	G	A	0.148942	0.0318366	2.83374e-06	-0.0008	0.0045	0.8501	21.6776
1045	genus	Victivallaceae	rs7314815	G	A	0.101088	0.0225594	6.40088e-06	0.0014	0.0033	0.6753	19.2809
1046	genus	Victivallaceae	rs7627405	C	T	-0.134158	0.0301427	8.19426e-06	0.0043	0.0044	0.3231	19.9483
1047	genus	Victivallaceae	rs7860510	G	C	0.164855	0.0375128	9.60086e-06	0.0032	0.0054	0.5456	18.8512
1048	genus	Actinomyces	rs10787984	G	C	0.094316	0.0213513	9.62299e-06	0.0016	0.0043	0.7127	20.0335
1049	genus	Actinomyces	rs2715439	T	C	-0.0746684	0.0164822	6.27004e-06	-0.0013	0.0033	0.693201	21.9696
1050	genus	Actinomyces	rs34583783	G	T	0.126596	0.0268461	4.48528e-06	0.0003	0.0053	0.9592	22.1217
1051	genus	Actinomyces	rs35011108	A	G	0.232634	0.0512044	6.33826e-06	0.0006	0.0077	0.9392	20.8694
1052	genus	Actinomyces	rs4073240	G	A	0.0749687	0.0167368	7.94273e-06	0.007	0.0034	0.0405201	19.4609
1053	genus	Actinomyces	rs4146653	G	A	0.0985224	0.0214182	4.49645e-06	0.0077	0.0043	0.0748204	22.2214
1054	genus	Actinomyces	rs71315246	A	G	-0.0969809	0.021925	9.82969e-06	0.0065	0.0045	0.1531	19.4374
1055	genus	Actinomyces	rs7915461	C	T	-0.18776	0.0401636	5.91984e-06	-0.0104	0.0071	0.1407	22.0869
1056	genus	Adlercreutzia	rs1046175	G	C	-0.112758	0.0255994	6.35887e-06	0.0023	0.0052	0.6506	18.8864
1057	genus	Adlercreutzia	rs11604400	C	T	-0.102524	0.0234834	9.74473e-06	-0.0006	0.0052	0.9064	20.052
1058	genus	Adlercreutzia	rs12522517	A	T	-0.104884	0.0234695	4.41255e-06	-0.0042	0.0049	0.398	20.8383
1059	genus	Adlercreutzia	rs13231526	C	A	0.143237	0.0311654	4.8136e-06	0.0089	0.0063	0.1545	21.2759
1060	genus	Adlercreutzia	rs2147798	G	C	-0.0922959	0.0192121	1.39878e-06	0.0099	0.0042	0.0189099	23.4427
1061	genus	Adlercreutzia	rs2717140	C	T	-0.119225	0.0251081	2.04593e-06	-0.0033	0.0054	0.5407	22.6544
1062	genus	Adlercreutzia	rs55719207	G	A	-0.0699243	0.0158036	9.60506e-06	-0.0019	0.0033	0.5613	19.1379
1063	genus	Adlercreutzia	rs6664405	T	C	-0.0953084	0.0210752	5.2342e-06	0.001	0.0046	0.8333	20.462
1064	genus	Adlercreutzia	rs7680684	T	C	0.083381	0.0168901	9.769e-07	-0.0009	0.0036	0.8083	23.834
1065	genus	Adlercreutzia	rs80078995	A	T	-0.11324	0.0232586	1.57358e-06	-0.0029	0.0051	0.571	24.1346
1066	genus	Adlercreutzia	rs9490822	C	T	-0.0734512	0.0155789	2.54419e-06	0.0013	0.0033	0.6915	20.8135
1067	genus	Adlercreutzia	rs9915817	C	T	-0.0749219	0.016833	8.21675e-06	-0.0017	0.0036	0.627001	19.4609
1068	genus	Akkermansia	rs11184341	C	G	-0.0655855	0.0142236	4.0635e-06	-0.0003	0.0037	0.9319	22.2214
1069	genus	Akkermansia	rs111862613	T	C	0.0911199	0.0196748	3.39234e-06	-0.007	0.0045	0.1229	20.6996
1070	genus	Akkermansia	rs117107102	A	G	0.204406	0.0431629	3.01141e-06	-0.0037	0.0082	0.655101	22.5042
1071	genus	Akkermansia	rs11729256	T	C	0.0750473	0.0150184	6.58385e-07	-0.0077	0.0038	0.0429003	24.9965
1072	genus	Akkermansia	rs12908520	G	A	0.061772	0.0130954	2.2648e-06	-0.0013	0.0033	0.702399	22.7424
1073	genus	Akkermansia	rs2602429	T	C	-0.0745352	0.0156201	2.71569e-06	-0.0053	0.004	0.1867	21.9696
1074	genus	Akkermansia	rs4242783	A	G	-0.0685454	0.0147701	2.99799e-06	0.0017	0.0038	0.6422	21.157
1075	genus	Akkermansia	rs4936098	G	A	-0.0649225	0.0135934	1.1036e-06	-0.0049	0.0034	0.153	21.5531
1076	genus	Akkermansia	rs61779207	G	A	-0.0760539	0.0167769	6.32121e-06	0.0025	0.0043	0.5533	19.9834
1077	genus	Akkermansia	rs74542928	T	C	0.112623	0.0236434	1.4802e-06	-0.0077	0.0056	0.1637	22.1653
1078	genus	Akkermansia	rs9349825	A	G	-0.0703407	0.0147133	2.59884e-06	0.0035	0.0038	0.3541	21.7747
1079	genus	Akkermansia	rs941682	G	A	-0.0632957	0.0143777	9.17128e-06	0.007	0.0037	0.0579095	20.2472
1080	genus	Alistipes	rs1107244	G	A	0.0758558	0.0171182	3.59062e-06	0.0052	0.0059	0.3821	19.9834
1081	genus	Alistipes	rs11769002	G	A	-0.0528793	0.0109389	1.44961e-06	-0.001	0.0034	0.7759	23.2116
1082	genus	Alistipes	rs11958296	A	G	-0.0981222	0.0218272	9.29566e-06	-0.0039	0.0063	0.536801	19.8402
1083	genus	Alistipes	rs12990744	C	T	-0.0776618	0.0172986	8.20729e-06	0.0048	0.0052	0.3516	21.049
1084	genus	Alistipes	rs1689282	A	C	-0.0520061	0.0113942	5.27582e-06	-0.004	0.0035	0.2532	22.344
1085	genus	Alistipes	rs2290844	C	T	0.0813969	0.0191632	9.10144e-06	0.0078	0.0063	0.2137	18.172
1086	genus	Alistipes	rs2450745	A	C	-0.080524	0.0184702	7.11836e-06	-0.0034	0.0058	0.559399	20.2472
1087	genus	Alistipes	rs2875322	C	T	0.0580945	0.0131432	8.77708e-06	-0.003	0.0041	0.4592	19.9025
1088	genus	Alistipes	rs34417064	A	G	-0.048202	0.0106868	7.00745e-06	0.0031	0.0033	0.3468	19.0387
1089	genus	Alistipes	rs4810359	A	G	-0.0652428	0.0146155	7.4967e-06	-0.0022	0.0046	0.6229	18.7752
1090	genus	Alistipes	rs62576416	T	C	0.0492647	0.0109733	7.50361e-06	-0.0024	0.0034	0.4776	19.8402
1091	genus	Alistipes	rs67281112	G	C	0.0634575	0.0137846	3.9158e-06	-0.0043	0.004	0.2906	20.2472
1092	genus	Alistipes	rs67705352	T	G	-0.0532404	0.0110864	1.65124e-06	-0.0012	0.0034	0.735301	23.2116
1093	genus	Alistipes	rs7129639	A	C	0.0524955	0.0109584	1.78423e-06	0.0021	0.0034	0.5446	22.344
1094	genus	Alistipes	rs8130320	A	G	-0.049002	0.010717	4.83615e-06	0.0062	0.0033	0.0623993	19.8402
1095	genus	Allisonella	rs1901739	G	T	-0.115769	0.0248626	3.58798e-06	-0.0066	0.0033	0.0489001	21.5266
1096	genus	Allisonella	rs35110698	T	C	-0.146322	0.0320852	5.72321e-06	-0.0035	0.0045	0.4283	20.8135
1097	genus	Allisonella	rs35778461	C	T	0.146679	0.0297186	1.20629e-06	0.0005	0.0042	0.9035	24.0066
1098	genus	Allisonella	rs594561	T	C	-0.112231	0.0251681	9.41109e-06	-0.0099	0.0033	0.00279602	20.0676
1099	genus	Allisonella	rs602075	G	A	-0.168974	0.0296976	3.56574e-08	0.0001	0.0038	0.9693	31.73
1100	genus	Allisonella	rs6742198	A	G	-0.149152	0.0316484	3.34511e-06	0.0013	0.0041	0.756599	21.6776
1101	genus	Allisonella	rs685403	G	C	-0.175203	0.0404474	4.88394e-06	0.0057	0.0059	0.3326	19.1379
1102	genus	Allisonella	rs76904847	G	A	0.148523	0.0334857	6.08751e-06	0.0093	0.0043	0.0324496	20.3837
1103	genus	Allisonella	rs7898615	T	G	0.167966	0.0373586	8.87279e-06	0.0098	0.005	0.0497302	20.6136
1104	genus	Alloprevotella	rs12675596	G	T	0.145669	0.0290678	9.63718e-07	-0.0001	0.0039	0.9722	25.3425
1105	genus	Alloprevotella	rs17380632	A	T	0.125564	0.0280409	9.27129e-06	-0.0005	0.0036	0.8811	20.2472
1106	genus	Alloprevotella	rs2154444	G	T	-0.138234	0.0308961	8.36758e-06	-0.0011	0.0042	0.7998	19.8141
1107	genus	Alloprevotella	rs34619204	G	A	-0.156037	0.0344392	8.84199e-06	-0.0037	0.0042	0.3718	21.049
1108	genus	Alloprevotella	rs4364940	A	G	0.126418	0.0282207	8.58361e-06	-0.0008	0.0038	0.8343	20.2472
1109	genus	Alloprevotella	rs4680035	G	A	0.119599	0.0259446	4.99057e-06	-0.0018	0.0033	0.5954	21.2988
1110	genus	Alloprevotella	rs58212166	A	G	-0.161506	0.0359102	7.93615e-06	0.0052	0.0048	0.2764	20.2472
1111	genus	Anaerofilum	rs10794359	C	T	0.0953524	0.02006	2.23496e-06	-0.0036	0.0034	0.2873	22.5593
1112	genus	Anaerofilum	rs1563175	A	C	0.0923834	0.0202157	5.53847e-06	0.0009	0.0034	0.783	21.157
1113	genus	Anaerofilum	rs17012738	T	G	0.0903417	0.0200239	7.24169e-06	0.0032	0.0033	0.3329	20.2472
1114	genus	Anaerofilum	rs17096874	C	T	-0.126337	0.0268919	2.86029e-06	0.0075	0.0044	0.0909704	21.7747
1115	genus	Anaerofilum	rs17105491	G	C	-0.193107	0.0411187	1.56819e-06	-0.0034	0.0068	0.6186	22.1557
1116	genus	Anaerofilum	rs4244069	A	G	0.146775	0.0326594	9.81206e-06	-0.0019	0.0054	0.7274	19.8402
1117	genus	Anaerofilum	rs4506496	A	G	-0.10309	0.0212861	1.48659e-06	-0.002	0.0035	0.5692	24.0533
1118	genus	Anaerofilum	rs712981	A	C	0.10076	0.0202902	6.83109e-07	-0.0004	0.0034	0.9066	25.4989
1119	genus	Anaerofilum	rs79598899	C	T	0.182586	0.0357284	3.74731e-07	-0.0017	0.006	0.7824	25.8367
1120	genus	Anaerofilum	rs816292	T	C	-0.113003	0.02204	2.6404e-07	-0.006	0.0038	0.1127	26.3785
1121	genus	Anaerofilum	rs9299345	T	C	-0.1364	0.0302372	8.04304e-06	0.0072	0.0049	0.1412	20.5482
1122	genus	Anaerostipes	rs10502061	A	G	0.0835752	0.0192017	7.93542e-06	-0.0003	0.006	0.9615	19.543
1123	genus	Anaerostipes	rs13376554	A	T	0.197389	0.0458642	7.72058e-06	0.014	0.0099	0.1601	18.3382
1124	genus	Anaerostipes	rs2014785	T	C	0.0515687	0.0112199	4.68058e-06	-0.0021	0.0035	0.5426	22.344
1125	genus	Anaerostipes	rs2396460	C	T	0.0512653	0.0109555	2.91092e-06	-0.0045	0.0034	0.181	21.4929
1126	genus	Anaerostipes	rs2804244	G	A	0.053089	0.0110983	2.04052e-06	-0.0014	0.0033	0.6743	23.2116
1127	genus	Anaerostipes	rs3900776	G	A	-0.110013	0.0236302	2.74764e-06	0.0095	0.0065	0.1415	21.004
1128	genus	Anaerostipes	rs60983350	G	A	-0.0539901	0.0116575	4.42059e-06	-0.0051	0.0038	0.1741	20.2472
1129	genus	Anaerostipes	rs62157625	T	C	0.088573	0.0185548	1.44907e-06	0.0045	0.0053	0.3874	21.9388
1130	genus	Anaerostipes	rs62215703	G	A	0.0644965	0.0136702	1.9777e-06	-0.0013	0.0041	0.7474	20.895
1131	genus	Anaerostipes	rs6474958	G	A	0.0500065	0.0112001	6.74481e-06	-0.0038	0.0034	0.2641	20.6583
1132	genus	Anaerostipes	rs6854026	C	T	0.0508482	0.0109075	3.1958e-06	-0.0045	0.0033	0.1762	21.4929
1133	genus	Anaerostipes	rs7193624	T	C	-0.0750642	0.0150723	5.35476e-07	-0.0032	0.0047	0.497299	24.9965
1134	genus	Anaerostipes	rs7823228	C	G	0.0621085	0.0136614	5.84198e-06	-0.0005	0.0041	0.9001	19.6095
1135	genus	Anaerostipes	rs78735375	A	C	-0.137429	0.0305304	5.33384e-06	-0.0049	0.0073	0.5005	19.528
1136	genus	Anaerotruncus	rs10150232	A	G	0.0567088	0.0124877	6.67667e-06	-0.0011	0.0037	0.768399	22.5593
1137	genus	Anaerotruncus	rs11018566	A	G	-0.156465	0.0366032	6.13705e-06	-0.0048	0.0082	0.5577	17.774
1138	genus	Anaerotruncus	rs115414803	A	C	-0.144356	0.0317524	6.83471e-06	-0.0029	0.0078	0.709601	20.2472
1139	genus	Anaerotruncus	rs12056802	C	G	0.0774194	0.0177178	6.12675e-06	0.0035	0.0058	0.5466	18.2968
1140	genus	Anaerotruncus	rs1272208	T	G	0.0611743	0.0129831	4.27986e-06	0.0008	0.0039	0.8392	22.0147
1141	genus	Anaerotruncus	rs1431492	C	T	-0.0654996	0.0146188	7.35563e-06	0.0021	0.0044	0.633	18.7752
1142	genus	Anaerotruncus	rs17734739	T	C	0.0660052	0.014908	7.4278e-06	0.0047	0.0043	0.2776	19.3573
1143	genus	Anaerotruncus	rs2704155	T	A	-0.106235	0.0234815	5.41826e-06	-0.0099	0.0081	0.2168	21.2371
1144	genus	Anaerotruncus	rs34449434	A	C	-0.0497004	0.0113402	9.85054e-06	-0.0034	0.0036	0.3362	20.6583
1145	genus	Anaerotruncus	rs4669806	G	T	0.0576389	0.0122994	2.42058e-06	-0.0032	0.0037	0.3934	23.3578
1146	genus	Anaerotruncus	rs6494922	A	G	0.0903106	0.0202257	6.62369e-06	-0.006	0.0062	0.3329	20.2472
1147	genus	Anaerotruncus	rs6563550	T	C	0.0877135	0.0176745	2.34515e-07	0.0052	0.0059	0.3746	23.8979
1148	genus	Anaerotruncus	rs7155595	C	A	0.0539336	0.0118903	7.54988e-06	-0.004	0.0035	0.2551	20.2472
1149	genus	Anaerotruncus	rs7675045	A	T	-0.0497815	0.0110573	6.91879e-06	0.008	0.0033	0.01575	20.6583
1150	genus	Anaerotruncus	rs8005030	C	T	0.0554447	0.0117854	2.28297e-06	-0.0117	0.0035	0.000940199	21.004
1151	genus	Anaerotruncus	rs9347879	T	C	0.050618	0.011049	4.22328e-06	0.0056	0.0033	0.0883792	21.4929
1152	genus	Bacteroides	rs11585893	A	G	-0.0740746	0.0147633	1.79511e-06	0.0006	0.0048	0.9029	24.3344
1153	genus	Bacteroides	rs13207588	A	G	-0.059205	0.0131195	7.48497e-06	-0.0144	0.004	0.000380803	20.5948
1154	genus	Bacteroides	rs1340391	T	C	-0.0592004	0.0132244	6.73008e-06	0.0031	0.0042	0.4588	20.5948
1155	genus	Bacteroides	rs17619981	T	G	0.0880978	0.0187002	2.68683e-06	-0.0006	0.0055	0.9095	21.4485
1156	genus	Bacteroides	rs2023437	T	C	-0.0782325	0.0167634	5.01822e-06	0.0091	0.0053	0.0847091	21.049
1157	genus	Bacteroides	rs2366421	T	A	-0.0528153	0.0117124	7.64945e-06	0.0008	0.0037	0.8322	19.5042
1158	genus	Bacteroides	rs495004	C	G	-0.0607475	0.0129865	3.4209e-06	-0.0117	0.0041	0.004685	22.0147
1159	genus	Bacteroides	rs66474973	G	T	0.0812515	0.0164479	6.80973e-07	-0.0048	0.0051	0.3537	25.6253
1160	genus	Bacteroides	rs66710942	T	C	-0.0488038	0.0107412	5.8626e-06	-0.0016	0.0034	0.637699	19.8402
1161	genus	Bacteroides	rs6795673	C	T	0.0538565	0.0105251	3.37909e-07	0.0041	0.0033	0.2153	24.0958
1162	genus	Bacteroides	rs9507307	C	T	0.0604456	0.0129128	2.12711e-06	0.0006	0.0042	0.8891	21.2988
1163	genus	Barnesiella	rs11155559	T	C	0.0956023	0.0212961	8.91908e-06	0.0037	0.0058	0.5252	20.895
1164	genus	Barnesiella	rs113258194	A	G	0.098992	0.0214121	7.31122e-06	-0.0027	0.0061	0.660601	22.2214
1165	genus	Barnesiella	rs13242616	C	T	0.0583747	0.0123176	2.29018e-06	-0.0051	0.0035	0.1489	23.3578
1166	genus	Barnesiella	rs199035	G	A	0.0559495	0.0119716	3.00296e-06	-0.0021	0.0033	0.5212	21.7747
1167	genus	Barnesiella	rs2057922	C	G	-0.0915241	0.0194623	3.82631e-06	-0.0029	0.0055	0.6011	23.4427
1168	genus	Barnesiella	rs2276875	A	G	-0.0697176	0.0139537	4.65029e-07	-0.0056	0.0038	0.1432	24.9965
1169	genus	Barnesiella	rs2428166	G	A	-0.165859	0.0337309	8.50883e-07	-0.0042	0.0072	0.5613	23.834
1170	genus	Barnesiella	rs28418786	C	G	-0.0791324	0.0174957	6.47635e-06	-0.0013	0.0048	0.783901	21.5921
1171	genus	Barnesiella	rs28479800	A	T	-0.09152	0.0210002	7.93414e-06	0.0072	0.0057	0.2017	19.1901
1172	genus	Barnesiella	rs35177866	A	G	0.0917125	0.0190133	2.94761e-06	0.0027	0.0051	0.6008	23.4427
1173	genus	Barnesiella	rs60316894	C	T	-0.121478	0.025184	1.19064e-06	-0.0028	0.0071	0.6896	23.4223
1174	genus	Barnesiella	rs62251337	G	A	0.0690763	0.0149374	4.2416e-06	-0.0023	0.004	0.5575	21.157
1175	genus	Barnesiella	rs72684847	T	C	-0.114369	0.0253873	6.76176e-06	0.0048	0.0069	0.4862	20.7907
1176	genus	Barnesiella	rs76181748	C	T	-0.0778559	0.017164	6.77657e-06	0.0043	0.0048	0.3655	21.049
1177	genus	Barnesiella	rs77455852	T	G	-0.0891491	0.0195601	3.16352e-06	0.0015	0.0051	0.766099	19.7997
1178	genus	Barnesiella	rs79795328	A	G	-0.0818645	0.0176441	4.23302e-06	0.0035	0.0048	0.473301	20.7502
1179	genus	Bifidobacterium	rs10841473	G	C	-0.0624207	0.0129438	1.6452e-06	0.0018	0.0038	0.636499	22.7424
1180	genus	Bifidobacterium	rs12022129	A	G	-0.0619356	0.0138937	7.9965e-06	-0.0017	0.0041	0.683501	19.6095
1181	genus	Bifidobacterium	rs2491158	A	G	-0.0712624	0.015983	8.04711e-06	0.0013	0.0043	0.758	19.6887
1182	genus	Bifidobacterium	rs2686790	C	T	-0.070741	0.0157926	7.49894e-06	0.0006	0.0047	0.8936	19.6887
1183	genus	Bifidobacterium	rs4567981	T	A	0.0562084	0.0117923	1.92832e-06	0.0048	0.0034	0.1542	21.7747
1184	genus	Bifidobacterium	rs4957061	T	C	0.0534239	0.0117431	5.77936e-06	0.0006	0.0033	0.8616	19.5042
1185	genus	Bifidobacterium	rs540489	T	G	-0.0637641	0.0138746	5.19457e-06	-0.0019	0.0039	0.633	20.895
1186	genus	Bifidobacterium	rs55888705	A	G	0.0546319	0.0121139	6.67022e-06	0.0023	0.0034	0.4948	21.004
1187	genus	Bifidobacterium	rs5746486	T	C	-0.0536216	0.0120801	8.99953e-06	-0.0055	0.0035	0.1136	20.2472
1188	genus	Bifidobacterium	rs62181700	G	A	-0.0624643	0.0131205	2.17245e-06	-0.0048	0.0037	0.1981	22.7424
1189	genus	Bifidobacterium	rs7322849	T	C	0.112428	0.0201813	1.08368e-08	0.0054	0.0071	0.4464	31.3556
1190	genus	Bifidobacterium	rs73797465	T	G	-0.0953566	0.0209236	4.38157e-06	0.0037	0.0067	0.580801	20.462
1191	genus	Bifidobacterium	rs75344046	C	T	0.232354	0.0505979	4.86351e-06	0.0224	0.0084	0.00739299	20.6907
1192	genus	Bifidobacterium	rs76671854	C	G	-0.0846055	0.0184003	3.95667e-06	0.0105	0.005	0.0380803	22.2963
1193	genus	Bifidobacterium	rs857444	C	T	0.0558234	0.0121219	3.571e-06	0.0003	0.0035	0.9332	21.7747
1194	genus	Bilophila	rs11069458	C	T	0.0680947	0.015503	7.71543e-06	0.0058	0.0044	0.1893	18.06
1195	genus	Bilophila	rs116261629	G	C	0.128112	0.0261358	8.62323e-07	-0.0046	0.0067	0.495801	24.2333
1196	genus	Bilophila	rs1241171	G	A	-0.0692654	0.0150148	4.24033e-06	-0.0022	0.0041	0.5846	21.157
1197	genus	Bilophila	rs1571225	T	C	-0.0826826	0.0170621	1.1229e-06	0.005	0.0048	0.2957	23.834
1198	genus	Bilophila	rs1917709	A	T	0.118509	0.026742	7.36953e-06	-0.004	0.0066	0.543599	19.4225
1199	genus	Bilophila	rs1969927	A	G	-0.0564589	0.0126935	9.07215e-06	0.001	0.0034	0.7716	18.5536
1200	genus	Bilophila	rs2713349	T	A	-0.0617228	0.0140174	8.63257e-06	0.0003	0.0038	0.9295	19.6095
1201	genus	Bilophila	rs2728491	T	G	0.0627416	0.0139456	6.33257e-06	0.0035	0.0037	0.3523	20.2472
1202	genus	Bilophila	rs3827020	C	T	0.0766479	0.0160642	1.78875e-06	0.0073	0.0044	0.0999908	23.1569
1203	genus	Bilophila	rs4798126	G	A	0.073288	0.016799	7.14661e-06	-0.002	0.0047	0.674899	18.4369
1204	genus	Bilophila	rs542415	T	C	-0.0613623	0.0133436	4.70945e-06	-0.002	0.0035	0.579001	22.0147
1205	genus	Bilophila	rs60178956	G	A	-0.0624818	0.0141485	8.0562e-06	0.0007	0.0038	0.8593	19.6095
1206	genus	Bilophila	rs6793291	A	C	-0.112729	0.0241633	3.11322e-06	-0.0038	0.0057	0.5019	22.1653
1207	genus	Bilophila	rs72676854	T	C	0.123209	0.026882	5.62264e-06	-0.0005	0.0068	0.9394	20.7502
1208	genus	Bilophila	rs7802841	A	C	-0.0670097	0.0137701	1.76954e-06	-0.0046	0.0036	0.2034	22.8999
1209	genus	Bilophila	rs8013541	A	T	-0.0571991	0.0125673	5.47533e-06	0.0084	0.0033	0.01232	19.2222
1210	genus	Bilophila	rs9899990	A	G	-0.102702	0.0233878	9.06692e-06	0.0086	0.0061	0.1541	20.052
1211	genus	Blautia	rs2788271	G	T	0.0575596	0.0133492	7.16391e-06	0.0078	0.0044	0.0783502	19.9025
1212	genus	Butyricicoccus	rs10084203	G	A	-0.0549699	0.0123563	8.58638e-06	0.0004	0.0038	0.9088	21.004
1213	genus	Butyricicoccus	rs12034718	G	A	-0.0701199	0.0158213	9.57679e-06	-0.0009	0.0046	0.8419	19.1379
1214	genus	Butyricicoccus	rs12585793	T	C	-0.262206	0.0564729	5.79189e-06	-0.0006	0.0082	0.9412	21.886
1215	genus	Butyricicoccus	rs2017189	T	G	0.0506956	0.011024	3.87258e-06	-0.003	0.0033	0.3671	21.4929
1216	genus	Butyricicoccus	rs4962426	T	G	-0.0614216	0.0135979	7.38482e-06	0.0013	0.004	0.747901	18.982
1217	genus	Butyricicoccus	rs56221232	T	C	0.0828027	0.0167401	7.61939e-07	0.0033	0.0051	0.519501	23.834
1218	genus	Butyricicoccus	rs62478070	T	G	0.224039	0.0494959	5.93772e-06	0.0134	0.0075	0.0756693	20.895
1219	genus	Butyricicoccus	rs7322368	C	T	-0.0815733	0.0183167	5.51785e-06	0.001	0.0057	0.8626	20.7502
1220	genus	Butyricicoccus	rs75238760	T	A	0.0619423	0.0139942	6.79704e-06	-0.0025	0.0042	0.5441	19.6095
1221	genus	Butyricimonas	rs11228830	A	G	0.135265	0.0298411	6.55164e-06	0.0027	0.0064	0.674899	20.2472
1222	genus	Butyricimonas	rs113054641	G	A	-0.144881	0.0274574	1.73696e-07	0.0019	0.0067	0.776	28.8368
1223	genus	Butyricimonas	rs12304031	G	A	-0.0862781	0.0196846	6.7007e-06	0.0012	0.005	0.8107	18.4874
1224	genus	Butyricimonas	rs12458763	A	C	0.122037	0.0269587	6.36649e-06	-0.0005	0.0063	0.9321	20.4142
1225	genus	Butyricimonas	rs1862649	G	A	0.113124	0.0248176	4.76255e-06	0.0015	0.0059	0.7925	20.4275
1226	genus	Butyricimonas	rs2114713	G	T	0.062721	0.0138998	6.87717e-06	0.0003	0.0034	0.9275	20.2472
1227	genus	Butyricimonas	rs2642760	G	C	0.0713357	0.0145396	8.58084e-07	0.0018	0.0034	0.5993	22.4013
1228	genus	Butyricimonas	rs270727	G	C	-0.0694173	0.0150795	5.38158e-06	-0.0031	0.0037	0.3957	21.157
1229	genus	Butyricimonas	rs326049	C	G	0.0759694	0.0167617	8.18653e-06	-0.005	0.0041	0.218	19.9834
1230	genus	Butyricimonas	rs62130338	A	G	0.0732608	0.0158324	3.89807e-06	0.006	0.004	0.1348	20.8135
1231	genus	Butyricimonas	rs62390301	T	C	-0.0872983	0.0174893	7.41908e-07	0.0028	0.0042	0.5081	26.1866
1232	genus	Butyricimonas	rs7083431	A	C	0.0703539	0.0144439	8.85462e-07	-0.0002	0.0035	0.953	24.9965
1233	genus	Butyricimonas	rs71428626	G	T	-0.133188	0.0289905	4.80408e-06	-0.0009	0.0066	0.8974	21.0304
1234	genus	Butyricimonas	rs72814525	A	G	0.0664154	0.0149766	8.24594e-06	-0.0018	0.0036	0.617999	19.3573
1235	genus	Butyricimonas	rs782080	A	T	-0.0653488	0.0137974	2.23398e-06	-0.0011	0.0034	0.742	21.5531
1236	genus	Butyricimonas	rs78453362	A	G	-0.14948	0.0327073	4.05807e-06	0.0049	0.0075	0.515	20.3837
1237	genus	Butyricimonas	rs9657374	C	T	0.0680719	0.0148172	4.5036e-06	0.0036	0.0036	0.3207	20.5482
1238	genus	Butyrivibrio	rs1007475	G	T	0.118065	0.0261271	7.92319e-06	-0.0077	0.0036	0.0309999	20.5948
1239	genus	Butyrivibrio	rs11761679	T	C	0.154775	0.0321539	2.20232e-06	-0.0066	0.0044	0.1358	23.4586
1240	genus	Butyrivibrio	rs142855850	A	G	0.205013	0.0457138	6.85536e-06	-0.0001	0.0055	0.9871	19.8578
1241	genus	Butyrivibrio	rs16934069	T	C	-0.133784	0.0299444	8.85911e-06	0.0037	0.0042	0.3741	19.9483
1242	genus	Butyrivibrio	rs16941336	C	T	0.127488	0.0267936	1.53183e-06	-0.0009	0.0038	0.8088	22.1217
1243	genus	Butyrivibrio	rs17163238	G	A	0.140987	0.0309117	5.51201e-06	0.0031	0.0041	0.4447	20.6849
1244	genus	Butyrivibrio	rs4537857	T	C	-0.12459	0.0260992	1.80194e-06	0.005	0.0036	0.1714	23.1107
1245	genus	Butyrivibrio	rs486484	A	G	-0.108349	0.0240008	6.61089e-06	0.0006	0.0033	0.865	20.2472
1246	genus	Butyrivibrio	rs4928024	G	A	0.17471	0.0389333	8.18634e-06	-0.0066	0.0056	0.2404	20.132
1247	genus	Butyrivibrio	rs72723662	C	T	0.224078	0.0449336	7.86249e-07	-0.0056	0.006	0.3474	24.7748
1248	genus	Butyrivibrio	rs7412979	C	G	0.186779	0.0389112	1.70565e-06	0.0005	0.0053	0.9229	22.9876
1249	genus	Butyrivibrio	rs74622183	A	G	-0.201027	0.0428204	2.45748e-06	0.0029	0.0061	0.6407	21.8471
1250	genus	Butyrivibrio	rs77356209	T	C	0.216874	0.0483299	6.66423e-06	-0.0082	0.0068	0.228	20.4351
1251	genus	Butyrivibrio	rs7752361	G	A	0.11923	0.0239975	7.69113e-07	-0.0015	0.0033	0.6451	24.5816
1252	genus	Butyrivibrio	rs7763512	A	G	-0.119846	0.0253367	3.10656e-06	-0.0066	0.0034	0.0492006	23.0368
1253	genus	Butyrivibrio	rs9349693	G	A	-0.117973	0.0259861	5.54958e-06	-0.0056	0.0036	0.1205	20.5948
1254	genus	CandidatusSoleaferrea	rs10090365	G	A	0.0834413	0.0180989	4.17311e-06	-0.0112	0.0033	0.000727093	21.2594
1255	genus	CandidatusSoleaferrea	rs10108780	A	G	-0.092834	0.0199807	3.64083e-06	-0.0058	0.0037	0.114	21.6195
1256	genus	CandidatusSoleaferrea	rs10809135	C	T	-0.0834858	0.0182426	5.4718e-06	0.0001	0.0033	0.9736	21.2594
1257	genus	CandidatusSoleaferrea	rs11153159	G	C	-0.12805	0.0285446	4.4152e-06	-0.0103	0.0052	0.0459304	19.4788
1258	genus	CandidatusSoleaferrea	rs12500231	T	A	-0.0813853	0.0182696	7.67644e-06	-0.0021	0.0033	0.5259	20.2472
1259	genus	CandidatusSoleaferrea	rs2193878	T	A	0.228255	0.0509241	9.4554e-06	0.0027	0.0075	0.723	19.9834
1260	genus	CandidatusSoleaferrea	rs36155147	T	C	-0.104966	0.0240995	5.4114e-06	-0.0007	0.0045	0.8797	19.1379
1261	genus	CandidatusSoleaferrea	rs4294381	C	T	-0.112197	0.023186	1.36848e-06	0.0034	0.0042	0.4102	23.7094
1262	genus	CandidatusSoleaferrea	rs4678258	T	C	0.0986136	0.0215646	5.53184e-06	0.0001	0.004	0.9898	20.2472
1263	genus	CandidatusSoleaferrea	rs6489992	A	G	-0.0840437	0.0187031	7.88787e-06	-0.0044	0.0034	0.196	19.543
1264	genus	CandidatusSoleaferrea	rs6494306	A	G	-0.0969304	0.0214221	5.80056e-06	0.0026	0.004	0.514801	21.3326
1265	genus	CandidatusSoleaferrea	rs6881988	C	G	0.0819131	0.018185	9.2289e-06	0.0056	0.0033	0.0946695	20.7502
1266	genus	CandidatusSoleaferrea	rs7400877	C	T	0.0951085	0.0212799	9.29458e-06	-0.0071	0.0039	0.0684305	20.462
1267	genus	CandidatusSoleaferrea	rs830151	A	G	-0.194561	0.0347932	4.25608e-08	0.0099	0.007	0.1606	31.0365
1268	genus	CandidatusSoleaferrea	rs9973954	G	A	-0.0892075	0.0195401	5.94799e-06	-0.0033	0.0037	0.363	19.7997
1269	genus	Catenibacterium	rs12404911	C	T	0.140717	0.0304142	2.79892e-06	-0.0056	0.0042	0.1866	22.0869
1270	genus	Catenibacterium	rs212393	A	G	0.135254	0.0286209	3.62485e-06	-0.0042	0.0035	0.2338	21.6676
1271	genus	Catenibacterium	rs73128290	A	G	0.129726	0.0284563	4.29368e-06	0.0068	0.0037	0.0664798	21.5531
1272	genus	Catenibacterium	rs77285108	G	A	-0.161826	0.0353447	3.62677e-06	0.0016	0.0045	0.726901	21.4207
1273	genus	Catenibacterium	rs7742829	C	T	0.11411	0.0251099	5.60725e-06	-0.0051	0.0034	0.1295	20.7907
1274	genus	ChristensenellaceaeR	rs10461257	A	G	-0.0551969	0.0122069	6.50744e-06	0.0018	0.0039	0.640301	21.004
1275	genus	ChristensenellaceaeR	rs17081797	A	G	-0.0904325	0.0204253	3.34033e-06	0.0026	0.0063	0.6866	20.2472
1276	genus	ChristensenellaceaeR	rs60954665	T	G	0.049815	0.0110787	7.13181e-06	-0.007	0.0033	0.0353704	20.6583
1277	genus	ChristensenellaceaeR	rs62132810	A	G	-0.0828853	0.0179623	5.66709e-06	-0.0116	0.0054	0.0304502	21.2594
1278	genus	ChristensenellaceaeR	rs62190261	A	C	0.0958394	0.0214723	8.74017e-06	0.0134	0.0065	0.0383301	20.895
1279	genus	ChristensenellaceaeR	rs62467127	C	T	0.114108	0.0251983	3.25364e-06	-0.0103	0.0072	0.1565	20.7907
1280	genus	ChristensenellaceaeR	rs73952017	C	T	-0.0862164	0.0194354	8.45766e-06	0.0017	0.0057	0.7635	20.4847
1281	genus	ChristensenellaceaeR	rs78521377	C	T	0.124992	0.0274797	5.60673e-06	-0.0018	0.0076	0.8107	21.4305
1282	genus	ChristensenellaceaeR	rs79150079	C	A	0.121547	0.0270977	9.41803e-06	0.0001	0.0071	0.9931	20.4142
1283	genus	ChristensenellaceaeR	rs892686	A	G	0.0514099	0.011136	3.96862e-06	-0.0055	0.0033	0.0964806	21.4929
1284	genus	ChristensenellaceaeR	rs999354	T	A	0.0580248	0.0117185	7.00697e-07	-0.0003	0.0035	0.9247	23.3578
1285	genus	Clostridiuminnocuumgroup	rs10074000	T	C	-0.102648	0.0227508	6.99939e-06	0.0016	0.0034	0.6343	20.052
1286	genus	Clostridiuminnocuumgroup	rs10506058	A	G	0.0997048	0.0221926	8.92442e-06	0.0006	0.0034	0.8626	20.6583
1287	genus	Clostridiuminnocuumgroup	rs1942371	G	A	-0.157938	0.034187	4.0634e-06	-0.0038	0.0052	0.4655	21.5921
1288	genus	Clostridiuminnocuumgroup	rs1948423	T	A	-0.108859	0.023425	3.49406e-06	0.0069	0.0036	0.0579896	22.4562
1289	genus	Clostridiuminnocuumgroup	rs40656	C	T	0.142664	0.0311021	8.61529e-06	0.0036	0.0045	0.425	21.2759
1290	genus	Clostridiuminnocuumgroup	rs4869133	G	A	-0.180591	0.0409505	7.24453e-06	-0.0052	0.006	0.391	19.4863
1291	genus	Clostridiuminnocuumgroup	rs61267978	T	C	0.14708	0.0320875	5.58509e-06	0.0104	0.0049	0.0334996	21.0996
1292	genus	Clostridiuminnocuumgroup	rs6577484	G	A	0.160425	0.0360857	8.40601e-06	0.0104	0.0051	0.0418302	19.7503
1293	genus	Clostridiuminnocuumgroup	rs6890185	C	T	-0.113424	0.0233137	1.12243e-06	-0.0012	0.0035	0.7263	24.1346
1294	genus	Clostridiuminnocuumgroup	rs71564433	T	A	-0.126746	0.0274657	7.8001e-06	-0.0004	0.0042	0.9281	22.1217
1295	genus	Clostridiuminnocuumgroup	rs77845139	A	G	-0.114993	0.0257186	8.40621e-06	0.0014	0.0038	0.7183	19.5609
1296	genus	Clostridiumsensustricto1	rs11264403	G	A	-0.139061	0.0334454	7.7555e-06	0.0121	0.0079	0.1262	17.7395
1297	genus	Clostridiumsensustricto1	rs115807074	A	G	-0.22736	0.0492575	4.31688e-06	0.0168	0.008	0.0360604	21.4585
1298	genus	Clostridiumsensustricto1	rs11586026	A	T	0.110967	0.0250498	8.84993e-06	-0.0021	0.0067	0.7485	19.7108
1299	genus	Clostridiumsensustricto1	rs116847295	C	T	0.110021	0.0246032	4.58121e-06	0.0009	0.007	0.8992	19.3573
1300	genus	Clostridiumsensustricto1	rs12341505	G	A	0.0810718	0.0180121	4.8217e-06	-0.0023	0.0048	0.6296	20.2472
1301	genus	Clostridiumsensustricto1	rs12490337	C	G	-0.0616879	0.0137581	7.49463e-06	0.0017	0.0039	0.651499	19.6095
1302	genus	Clostridiumsensustricto1	rs2795528	G	A	-0.184315	0.0392204	2.72038e-06	-0.0016	0.0071	0.8177	22.2559
1303	genus	Clostridiumsensustricto2	rs2817172	C	T	0.058139	0.0124492	2.76656e-06	0.0049	0.0034	0.1541	23.3578
1304	genus	Collinsella	rs10890671	C	T	0.0537401	0.0118848	6.52139e-06	0.0043	0.0033	0.1919	20.2472
1305	genus	Collinsella	rs11597285	G	T	-0.0537947	0.0120548	9.37605e-06	-0.0001	0.0033	0.9679	20.2472
1306	genus	Collinsella	rs12921100	T	A	-0.0563759	0.0127019	8.22565e-06	-0.0006	0.0036	0.879	18.5536
1307	genus	Collinsella	rs1496626	T	C	-0.0722307	0.01616	6.78172e-06	0.0046	0.0049	0.3425	20.2472
1308	genus	Collinsella	rs149807560	C	A	-0.104264	0.0235841	7.09872e-06	0.0028	0.0063	0.655901	18.7752
1309	genus	Collinsella	rs2103510	G	A	0.0786551	0.0168217	2.42477e-06	-0.0024	0.0049	0.6259	21.5921
1310	genus	Collinsella	rs2671662	G	C	0.0567751	0.011945	2.22039e-06	0.0074	0.0034	0.0278901	22.5593
1311	genus	Collinsella	rs59414781	C	G	0.0668866	0.0149773	9.14724e-06	0.0094	0.0042	0.02573	19.9483
1312	genus	Collinsella	rs62448871	C	A	-0.0540309	0.0120324	6.7825e-06	0.0005	0.0033	0.8901	20.2472
1313	genus	Collinsella	rs73052258	G	A	0.0930178	0.0202658	1.71581e-06	0.0014	0.0056	0.8075	21.6195
1314	genus	Collinsella	rs75672793	A	G	-0.108908	0.0240522	6.1355e-06	-0.0113	0.0062	0.0681805	20.6239
1315	genus	Collinsella	rs9541268	C	A	0.09597	0.0197312	8.79427e-07	-0.0006	0.0051	0.9015	23.0368
1316	genus	Coprobacter	rs11532348	C	T	-0.103931	0.0226826	5.71189e-06	-0.0037	0.0041	0.3619	20.4433
1317	genus	Coprobacter	rs12684609	T	C	0.100827	0.0220366	6.10183e-06	0.0125	0.0042	0.003176	21.0735
1318	genus	Coprobacter	rs12996055	A	C	0.0921817	0.0209405	8.07644e-06	0.0009	0.0039	0.8137	19.1901
1319	genus	Coprobacter	rs143662916	C	T	0.253264	0.0540141	3.07249e-06	0.002	0.0071	0.774801	21.9479
1320	genus	Coprobacter	rs189356	G	A	0.0781125	0.0171916	6.26297e-06	-0.0026	0.0033	0.4341	21.049
1321	genus	Coprobacter	rs213863	T	C	0.0887412	0.0188377	2.34882e-06	0.003	0.0037	0.4146	21.9388
1322	genus	Coprobacter	rs28402691	T	C	0.110695	0.0251199	9.55675e-06	0.0062	0.0048	0.1943	19.7108
1323	genus	Coprobacter	rs305411	A	G	0.129218	0.0264518	1.00907e-06	-0.0121	0.0053	0.02192	24.6134
1324	genus	Coprobacter	rs3828477	G	T	-0.0912179	0.019569	2.88975e-06	-0.006	0.0039	0.1174	20.6996
1325	genus	Coprobacter	rs5011652	C	G	-0.0899597	0.020001	5.51049e-06	0.0039	0.0039	0.3074	20.2472
1326	genus	Coprobacter	rs55672356	T	A	-0.193354	0.0413815	2.73691e-06	-0.0076	0.0072	0.291	22.1557
1327	genus	Coprobacter	rs72821405	T	C	-0.147365	0.0319978	4.75762e-06	-0.002	0.006	0.7358	21.0996
1328	genus	Coprobacter	rs74919520	G	A	0.125703	0.0276296	5.76328e-06	-0.0119	0.0052	0.02227	20.2472
1329	genus	Coprobacter	rs76001613	C	G	0.21591	0.0493019	9.12599e-06	-0.004	0.0065	0.5331	19.4292
1330	genus	Coprococcus1	rs1010560	C	A	0.0580232	0.0122722	1.95916e-06	0.0006	0.0036	0.8639	23.3578
1331	genus	Coprococcus1	rs12794898	G	T	0.0903299	0.0197212	4.9153e-06	-0.0019	0.006	0.753701	20.2472
1332	genus	Coprococcus1	rs12886051	G	C	-0.0521782	0.0118051	8.00774e-06	0.0035	0.0035	0.3137	18.7752
1333	genus	Coprococcus1	rs1519491	T	C	0.0499197	0.0113558	8.95282e-06	0.0016	0.0034	0.6243	20.6583
1334	genus	Coprococcus1	rs1576241	A	G	-0.0510343	0.0109535	3.32859e-06	-0.0006	0.0033	0.8446	21.4929
1335	genus	Coprococcus1	rs2907920	G	A	-0.0561173	0.0126824	7.65332e-06	0.0009	0.0037	0.8002	18.5536
1336	genus	Coprococcus1	rs4277593	G	A	-0.0585649	0.0109914	1.1397e-07	0.0033	0.0033	0.3116	28.7646
1337	genus	Coprococcus1	rs56405618	A	G	-0.08963	0.0186508	1.57195e-06	0.0136	0.0056	0.0145902	22.4345
1338	genus	Coprococcus1	rs73031725	T	C	0.167591	0.0355224	1.97916e-06	0.0036	0.0083	0.6654	21.7747
1339	genus	Coprococcus1	rs73167075	T	C	0.0573137	0.0127573	8.5686e-06	0.0066	0.0039	0.087961	19.2222
1340	genus	Coprococcus1	rs74101919	T	C	-0.0718988	0.0144651	1.0329e-06	0.0033	0.0043	0.4438	26.4453
1341	genus	Coprococcus1	rs7784490	G	C	0.0518543	0.0113136	4.55229e-06	0.0035	0.0034	0.3088	22.344
1342	genus	Coprococcus1	rs946513	T	C	-0.205899	0.0460018	8.61847e-06	0.0076	0.0071	0.2844	20.052
1343	genus	Coprococcus2	rs10070053	A	G	0.0594312	0.0135375	7.64874e-06	-0.0002	0.0034	0.9487	17.7577
1344	genus	Coprococcus2	rs12634070	T	C	0.0736486	0.0164921	9.95108e-06	0.0034	0.0041	0.3956	21.3876
1345	genus	Coprococcus2	rs1958519	T	A	0.0665288	0.0138558	1.57692e-06	-0.0006	0.0034	0.8644	22.8999
1346	genus	Coprococcus2	rs2482516	C	T	0.0754415	0.0164619	4.72335e-06	0.0002	0.0041	0.953	21.9696
1347	genus	Coprococcus2	rs35890118	A	G	-0.066536	0.0147661	8.25962e-06	0.0019	0.0037	0.6055	19.9483
1348	genus	Coprococcus2	rs59936925	A	T	0.117085	0.0233995	9.3754e-07	0.002	0.0058	0.735201	25.8735
1349	genus	Coprococcus2	rs61823518	A	C	-0.0955381	0.0215724	6.68252e-06	0.0019	0.0055	0.7304	19.0387
1350	genus	Coprococcus2	rs6677933	C	T	-0.0804405	0.0164216	1.185e-06	0.0014	0.004	0.723401	24.9965
1351	genus	Coprococcus2	rs72680320	T	C	-0.0649382	0.013919	2.27117e-06	-0.006	0.0033	0.0719201	21.5531
1352	genus	Coprococcus2	rs9426473	A	G	0.0727361	0.0161662	6.30681e-06	0.0126	0.004	0.00182499	20.8135
1353	genus	Coprococcus3	rs10810043	G	A	-0.0515518	0.0115923	9.27428e-06	-0.0027	0.0034	0.4349	18.7752
1354	genus	Coprococcus3	rs11077359	C	T	0.0645443	0.0148833	9.63607e-06	-0.0016	0.0041	0.692299	18.7752
1355	genus	Coprococcus3	rs11080344	C	T	0.0516921	0.0113054	4.78696e-06	0.0009	0.0033	0.780899	22.344
1356	genus	Coprococcus3	rs13247359	G	A	0.051211	0.0113031	7.32605e-06	-0.0055	0.0033	0.0954795	21.4929
1357	genus	Coprococcus3	rs13394391	C	T	-0.0709302	0.0150918	2.20318e-06	0.0016	0.0044	0.7224	22.4013
1358	genus	Coprococcus3	rs178271	C	T	-0.145257	0.0294239	7.81088e-07	0.007	0.0072	0.3292	24.9965
1359	genus	Coprococcus3	rs4575475	A	G	-0.0619514	0.0137787	7.04288e-06	0.0021	0.004	0.6028	19.6095
1360	genus	Coprococcus3	rs7521171	A	G	0.0596434	0.0129279	4.32245e-06	-0.0047	0.0038	0.2098	21.2988
1361	genus	Coprococcus3	rs8100692	T	C	0.0577411	0.0113476	4.16457e-07	-0.0002	0.0033	0.9551	27.7978
1362	genus	DefluviitaleaceaeUCG011	rs112893842	T	C	0.11381	0.0232806	1.44534e-06	0.0026	0.005	0.6018	24.5637
1363	genus	DefluviitaleaceaeUCG011	rs1582238	C	T	-0.0805036	0.0167257	1.56776e-06	0.0033	0.0035	0.3505	22.6992
1364	genus	DefluviitaleaceaeUCG011	rs28696126	T	A	0.106503	0.0238473	6.62811e-06	-0.005	0.0049	0.3115	19.874
1365	genus	DefluviitaleaceaeUCG011	rs2892880	G	A	0.0817755	0.0181686	6.82889e-06	-0.0072	0.0038	0.0622802	20.7502
1366	genus	DefluviitaleaceaeUCG011	rs4344384	T	G	-0.0715978	0.0156309	4.83237e-06	-0.0083	0.0033	0.01214	20.2472
1367	genus	DefluviitaleaceaeUCG011	rs4677103	A	G	0.0977912	0.0197263	9.59555e-07	-0.006	0.0043	0.1628	24.0066
1368	genus	DefluviitaleaceaeUCG011	rs55658617	T	C	0.174369	0.0362226	2.15293e-06	0.0027	0.0062	0.666	23.3578
1369	genus	DefluviitaleaceaeUCG011	rs72731813	C	T	-0.147383	0.0293796	4.33112e-07	0.008	0.006	0.1843	25.6908
1370	genus	DefluviitaleaceaeUCG011	rs9608282	T	G	0.142939	0.0299793	2.52046e-06	-0.0031	0.0063	0.626299	22.7179
1371	genus	DefluviitaleaceaeUCG011	rs9725395	A	G	-0.13834	0.029554	3.51925e-06	0.0099	0.0061	0.1035	21.157
1372	genus	Desulfovibrio	rs11160353	A	T	0.0691756	0.0147285	2.70302e-06	0.0037	0.0033	0.2711	21.157
1373	genus	Desulfovibrio	rs12031543	T	C	-0.127185	0.0281887	6.54757e-06	-0.0009	0.007	0.8947	20.5698
1374	genus	Desulfovibrio	rs13066142	G	A	0.119141	0.0250891	3.78669e-06	0.0019	0.006	0.755	22.6544
1375	genus	Desulfovibrio	rs16863365	A	G	0.109402	0.0226964	1.79449e-06	0.0012	0.0049	0.8046	22.4562
1376	genus	Desulfovibrio	rs2032031	G	A	0.0654931	0.0148681	9.14282e-06	-0.0003	0.0033	0.9315	18.7752
1377	genus	Desulfovibrio	rs2456226	A	C	0.0854927	0.0172749	8.5487e-07	-0.0107	0.0047	0.0238902	24.9965
1378	genus	Desulfovibrio	rs2590913	A	G	-0.154496	0.0339396	6.65426e-06	0.0076	0.0061	0.2113	20.5127
1379	genus	Desulfovibrio	rs2853179	T	C	-0.0811971	0.0174234	2.42438e-06	0.004	0.0039	0.3041	22.6992
1380	genus	Desulfovibrio	rs4797774	A	G	-0.212582	0.0470044	5.64313e-06	-0.0005	0.008	0.9523	20.5354
1381	genus	Desulfovibrio	rs6580353	T	C	0.0770979	0.0169735	4.93856e-06	0.0053	0.004	0.1884	20.5127
1382	genus	Desulfovibrio	rs72647089	T	G	-0.106594	0.0239337	8.29755e-06	-0.0084	0.0056	0.1332	19.874
1383	genus	Dialister	rs10138457	T	C	-0.113054	0.0261933	7.88116e-06	-0.0117	0.0066	0.0785706	18.8864
1384	genus	Dialister	rs10938938	A	G	0.0773514	0.0170915	7.37055e-06	-0.0016	0.0042	0.7105	20.5127
1385	genus	Dialister	rs11071887	T	C	0.0662403	0.0146315	5.91412e-06	0.0041	0.0037	0.2725	19.3573
1386	genus	Dialister	rs11166701	G	A	-0.0655301	0.013186	5.50744e-07	0.0005	0.0033	0.8759	25.7715
1387	genus	Dialister	rs2314294	T	C	0.0865932	0.0193719	8.07904e-06	-0.0068	0.0048	0.153	20.9638
1388	genus	Dialister	rs2435610	A	C	0.0647132	0.0143314	5.93267e-06	0.0029	0.0037	0.4344	21.5531
1389	genus	Dialister	rs4747450	C	A	0.0668509	0.0147685	5.83727e-06	-0.0009	0.0038	0.8095	19.9483
1390	genus	Dialister	rs4753063	A	G	0.0596297	0.0130052	4.8568e-06	0.0013	0.0033	0.692901	21.2988
1391	genus	Dialister	rs517089	T	A	0.076227	0.0170411	5.1363e-06	-0.0002	0.0043	0.9621	19.9834
1392	genus	Dialister	rs75416973	A	G	0.0727223	0.016451	9.46085e-06	0.0008	0.0042	0.8468	20.8135
1393	genus	Dialister	rs764177	C	A	-0.0601454	0.0135366	9.60771e-06	-0.0018	0.0035	0.614301	18.3648
1394	genus	Dialister	rs76680460	G	A	-0.161296	0.0364332	8.19219e-06	0.0084	0.0074	0.257	19.998
1395	genus	Dorea	rs11150408	G	T	-0.0488254	0.0109063	7.05781e-06	-0.0007	0.0033	0.8225	19.8402
1396	genus	Dorea	rs12216169	T	A	0.0881722	0.0193683	5.33126e-06	0.0011	0.0058	0.8471	21.4485
1397	genus	Dorea	rs12537781	T	C	-0.055544	0.0125223	9.15145e-06	-0.0016	0.0038	0.6664	18.5536
1398	genus	Dorea	rs13279148	G	A	0.0715309	0.0150878	2.25284e-06	-0.0039	0.0046	0.3927	23.0368
1399	genus	Dorea	rs1899291	T	C	-0.0697217	0.0150285	4.56688e-06	-0.0003	0.0049	0.9495	21.7747
1400	genus	Dorea	rs3005511	G	A	-0.0516127	0.0112852	5.28701e-06	-0.0066	0.0035	0.0610099	22.344
1401	genus	Dorea	rs345219	G	T	0.0497368	0.0112621	8.80055e-06	0.003	0.0035	0.3815	20.6583
1402	genus	Dorea	rs3752849	G	A	0.163846	0.036608	7.68051e-06	-0.0032	0.0086	0.7122	19.6437
1403	genus	Dorea	rs4793307	C	T	0.0574165	0.0122472	4.00691e-06	0.0015	0.0038	0.696899	22.5593
1404	genus	Dorea	rs62503162	A	G	-0.0974091	0.0194379	7.46603e-07	0.003	0.0058	0.6058	26.0601
1405	genus	Dorea	rs62583469	T	A	-0.0634136	0.0142227	5.77511e-06	0.0072	0.0041	0.0821202	20.2472
1406	genus	Dorea	rs73729431	C	T	-0.13745	0.0299983	3.16738e-06	-0.0119	0.0073	0.1029	20.8515
1407	genus	Eggerthella	rs112205261	T	C	-0.188618	0.0403613	3.34649e-06	0.0081	0.0067	0.2265	22.3225
1408	genus	Eggerthella	rs13070736	A	C	-0.121331	0.0272024	7.61921e-06	0.0028	0.0047	0.561699	20.0809
1409	genus	Eggerthella	rs1784446	A	G	-0.0907728	0.0198096	5.2313e-06	0.0019	0.0033	0.5757	20.6996
1410	genus	Eggerthella	rs2223081	A	G	-0.102572	0.0221108	3.88893e-06	-0.0012	0.0038	0.7426	21.9164
1411	genus	Eggerthella	rs2240838	G	A	-0.0980582	0.0197653	7.36207e-07	0.0024	0.0034	0.4845	24.0066
1412	genus	Eggerthella	rs2877457	G	A	-0.093486	0.0210208	9.02714e-06	0.0022	0.0036	0.5501	19.6095
1413	genus	Eggerthella	rs3851328	G	T	0.107774	0.0236527	4.1759e-06	0.0024	0.0039	0.542	20.2472
1414	genus	Eggerthella	rs4985746	A	G	-0.110522	0.0247653	5.71465e-06	-0.0018	0.004	0.652001	19.7108
1415	genus	Eggerthella	rs6430926	T	C	-0.0879736	0.0197127	8.37124e-06	0.0019	0.0033	0.5581	19.3573
1416	genus	Eggerthella	rs67490567	T	C	0.108495	0.0245457	8.94211e-06	-0.0006	0.0043	0.8906	18.6598
1417	genus	Eggerthella	rs76663501	C	T	0.175349	0.0378576	4.8257e-06	-0.0074	0.0058	0.2045	21.2055
1418	genus	Eisenbergiella	rs11027642	C	T	0.129006	0.0284844	4.9187e-06	-0.0067	0.005	0.1809	21.2228
1419	genus	Eisenbergiella	rs11079158	T	C	0.100627	0.022546	7.34852e-06	0.0032	0.0039	0.4156	19.2809
1420	genus	Eisenbergiella	rs11938607	C	T	-0.0978125	0.0216636	8.21826e-06	0.0006	0.0039	0.8804	19.8402
1421	genus	Eisenbergiella	rs12257723	A	C	-0.0952742	0.0211569	8.85116e-06	-0.009	0.0037	0.0147901	20.462
1422	genus	Eisenbergiella	rs12278566	T	A	-0.121065	0.0251658	1.65002e-06	-0.0084	0.0045	0.0628102	23.4223
1423	genus	Eisenbergiella	rs12710729	C	A	0.0893384	0.0199069	9.84419e-06	-0.0036	0.0035	0.295	19.7997
1424	genus	Eisenbergiella	rs13258851	A	G	0.137001	0.0302124	7.7464e-06	0.0011	0.0054	0.8338	20.8515
1425	genus	Eisenbergiella	rs1508033	A	C	0.091546	0.0195787	3.22887e-06	-0.001	0.0035	0.763901	21.157
1426	genus	Eisenbergiella	rs1553971	T	G	0.120965	0.0263054	5.26842e-06	-0.001	0.0046	0.822	21.6553
1427	genus	Eisenbergiella	rs2683098	T	C	-0.107319	0.022515	2.23748e-06	-0.0039	0.004	0.3393	21.6397
1428	genus	Eisenbergiella	rs3812426	A	G	-0.106447	0.0224159	2.71688e-06	-0.0092	0.0039	0.0191999	23.2116
1429	genus	Eisenbergiella	rs4462860	G	A	0.0939071	0.0201104	4.16217e-06	0.0052	0.0035	0.1381	22.0869
1430	genus	Enterorhabdus	rs10098492	T	C	0.132323	0.0293688	6.40575e-06	-0.0013	0.0058	0.8274	20.7153
1431	genus	Enterorhabdus	rs11098863	A	T	0.0966008	0.0162677	3.05647e-09	0.0052	0.0033	0.1136	36.7488
1432	genus	Enterorhabdus	rs114731706	T	G	0.182308	0.0382298	2.1734e-06	-0.0039	0.0072	0.5881	22.9359
1433	genus	Enterorhabdus	rs2051957	C	T	0.0843291	0.0189864	8.89857e-06	-0.0026	0.0038	0.4868	19.543
1434	genus	Enterorhabdus	rs3017103	G	A	-0.0980897	0.0208995	2.94042e-06	0.0021	0.0043	0.631801	21.7747
1435	genus	Enterorhabdus	rs73331712	T	C	0.26199	0.055123	4.8492e-06	-0.0025	0.0079	0.751299	22.6891
1436	genus	Enterorhabdus	rs77655283	G	A	0.132988	0.0298306	5.88044e-06	0.0019	0.0063	0.7671	19.6517
1437	genus	Enterorhabdus	rs7923280	T	A	-0.0860019	0.0169148	5.23854e-07	-0.0051	0.0034	0.1345	25.5881
1438	genus	Enterorhabdus	rs9470637	T	A	0.0755513	0.0166263	5.69626e-06	-0.0015	0.0034	0.655799	19.9834
1439	genus	Erysipelatoclostridium	rs1434153	G	A	-0.0684526	0.0152443	6.85299e-06	0.0008	0.0036	0.8164	20.5482
1440	genus	Erysipelatoclostridium	rs16936671	C	T	-0.0968026	0.0217883	6.0431e-06	0.006	0.0049	0.2255	19.4374
1441	genus	Erysipelatoclostridium	rs17804233	C	T	0.0662914	0.0144203	4.58606e-06	-0.0011	0.0033	0.7487	22.2214
1442	genus	Erysipelatoclostridium	rs2901723	A	C	-0.0641339	0.0144295	8.79468e-06	0.005	0.0033	0.131	20.895
1443	genus	Erysipelatoclostridium	rs340991	A	G	-0.0740482	0.0158891	3.74938e-06	0.0072	0.0036	0.0451004	21.3876
1444	genus	Erysipelatoclostridium	rs34528142	C	G	-0.0875551	0.0195556	6.12703e-06	0.0038	0.0047	0.4146	19.3573
1445	genus	Erysipelatoclostridium	rs3804326	A	G	0.14147	0.0336352	9.85281e-06	0.0134	0.0064	0.0342902	17.1957
1446	genus	Erysipelatoclostridium	rs45480394	T	G	-0.0687134	0.0151835	7.66161e-06	0.0016	0.0034	0.649299	21.157
1447	genus	Erysipelatoclostridium	rs4697572	A	G	-0.0810636	0.0163308	7.59347e-07	0.0087	0.0038	0.0213698	25.6253
1448	genus	Erysipelatoclostridium	rs58236560	G	T	-0.111157	0.0234426	2.16118e-06	-0.0048	0.0055	0.3893	23.2879
1449	genus	Erysipelatoclostridium	rs61806970	C	T	0.142548	0.0320688	9.09411e-06	0.0049	0.007	0.4824	19.9669
1450	genus	Erysipelatoclostridium	rs622418	A	G	-0.0668051	0.0143224	3.68154e-06	-0.0012	0.0033	0.710901	22.8999
1451	genus	Erysipelatoclostridium	rs6474512	C	A	-0.067015	0.0143201	3.01544e-06	0.0045	0.0034	0.1831	22.8999
1452	genus	Erysipelatoclostridium	rs710230	C	T	-0.143381	0.0281514	6.33126e-07	-0.0062	0.0066	0.3441	26.0793
1453	genus	Erysipelatoclostridium	rs7221249	G	A	-0.0839861	0.0142741	4.30953e-09	-0.0007	0.0033	0.8394	35.995
1454	genus	Erysipelatoclostridium	rs9590927	A	G	0.0646003	0.0143479	6.39043e-06	-0.0032	0.0033	0.3404	21.5531
1455	genus	ErysipelotrichaceaeUCG003	rs75949021	T	C	-0.169667	0.0374238	3.57511e-06	-0.0127	0.0074	0.0861093	21.1073
1456	genus	Escherichia	rs112767262	T	C	0.0732963	0.0163589	8.20635e-06	-0.0003	0.0042	0.9358	20.8135
1457	genus	Escherichia	rs113127095	A	G	0.151009	0.0323434	3.3335e-06	0.0052	0.007	0.4586	22.2635
1458	genus	Escherichia	rs113513883	A	G	0.172283	0.038041	5.27716e-06	0.0034	0.0071	0.634	20.4847
1459	genus	Escherichia	rs1154904	G	A	0.0613376	0.0130644	3.03753e-06	0.0002	0.0033	0.9524	22.0147
1460	genus	Escherichia	rs11706043	T	A	0.075657	0.0164155	5.87273e-06	0.0039	0.0043	0.3735	22.5593
1461	genus	Escherichia	rs117092367	A	T	0.117362	0.0264533	9.65028e-06	-0.0001	0.0062	0.9834	20.2472
1462	genus	Escherichia	rs118526	A	C	0.0594401	0.013598	7.99558e-06	0.0001	0.0034	0.9805	17.7577
1463	genus	Escherichia	rs2267739	G	C	0.115505	0.0237628	1.42479e-06	0.0025	0.0064	0.6987	23.3578
1464	genus	Escherichia	rs2798105	A	G	-0.100851	0.0222045	8.24499e-06	0.0039	0.0057	0.491501	21.0735
1465	genus	Escherichia	rs35555519	C	G	0.101976	0.0222883	4.92334e-06	-0.0009	0.006	0.8784	21.4929
1466	genus	Escherichia	rs4731451	G	A	-0.0609885	0.0135157	7.47309e-06	0.0038	0.0035	0.2699	18.982
1467	genus	Escherichia	rs57024273	T	C	0.0626172	0.0139919	9.70465e-06	-0.0006	0.0037	0.8639	20.2472
1468	genus	Escherichia	rs592299	T	C	-0.0592004	0.0129486	4.76925e-06	0.0012	0.0033	0.7103	20.5948
1469	genus	Escherichia	rs73208162	A	G	-0.119296	0.024839	2.19392e-06	-0.0054	0.0065	0.406	22.6544
1470	genus	Escherichia	rs7502686	G	C	-0.136384	0.0302576	5.90391e-06	-0.0125	0.0071	0.0772698	20.5482
1471	genus	Eubacteriumbrachygroup	rs112617308	T	C	-0.170873	0.0362844	2.38035e-06	0.0071	0.0055	0.1982	22.5593
1472	genus	Eubacteriumbrachygroup	rs12151423	G	A	-0.101329	0.0227324	9.27043e-06	-0.0001	0.0033	0.9717	19.2809
1473	genus	Eubacteriumbrachygroup	rs13139592	T	C	-0.145997	0.0327192	7.96746e-06	-0.0012	0.0046	0.793999	19.5712
1474	genus	Eubacteriumbrachygroup	rs1384962	G	A	-0.120888	0.0266264	6.99294e-06	0.0055	0.004	0.1658	20.0809
1475	genus	Eubacteriumbrachygroup	rs2913110	T	C	-0.105143	0.022942	4.55806e-06	-0.0033	0.0034	0.3203	20.8383
1476	genus	Eubacteriumbrachygroup	rs4862235	A	G	-0.104806	0.0225751	3.73147e-06	-0.0044	0.0034	0.1936	20.8383
1477	genus	Eubacteriumbrachygroup	rs62348779	T	C	-0.201481	0.043286	3.7812e-06	-0.0041	0.0063	0.516699	21.8471
1478	genus	Eubacteriumbrachygroup	rs6591893	A	G	-0.108225	0.0240319	7.34345e-06	-0.004	0.0036	0.2585	20.2472
1479	genus	Eubacteriumbrachygroup	rs720439	G	A	0.111927	0.0251252	7.0283e-06	0.0001	0.0038	0.9747	20.0676
1480	genus	Eubacteriumbrachygroup	rs73199919	T	C	-0.236717	0.0531335	8.1553e-06	0.002	0.0067	0.760699	19.9933
1481	genus	Eubacteriumbrachygroup	rs9613196	T	A	-0.238718	0.0528561	4.98781e-06	0.0066	0.0068	0.3287	20.3322
1482	genus	Eubacteriumcoprostanoligenesgroup	rs1020520	T	G	-0.0590705	0.0132929	8.88976e-06	-0.0031	0.0042	0.4647	20.5948
1483	genus	Eubacteriumcoprostanoligenesgroup	rs10444197	A	G	-0.0505823	0.0113455	5.98467e-06	-0.0036	0.0035	0.3041	21.4929
1484	genus	Eubacteriumcoprostanoligenesgroup	rs11052069	C	T	-0.0477832	0.0107833	9.37951e-06	0.0013	0.0033	0.6967	19.0387
1485	genus	Eubacteriumcoprostanoligenesgroup	rs115325767	G	C	0.0783322	0.0174719	2.62198e-06	-0.0062	0.0054	0.2524	21.049
1486	genus	Eubacteriumcoprostanoligenesgroup	rs11720857	C	T	0.0630776	0.0144485	9.26254e-06	0.0058	0.0044	0.1806	20.2472
1487	genus	Eubacteriumcoprostanoligenesgroup	rs12906958	C	T	-0.0533159	0.0115935	4.348e-06	-0.0006	0.0036	0.8644	19.5042
1488	genus	Eubacteriumcoprostanoligenesgroup	rs17159861	C	T	0.0962228	0.0168388	1.03786e-08	0.0093	0.0051	0.0698602	31.8848
1489	genus	Eubacteriumcoprostanoligenesgroup	rs2644213	A	G	-0.0538845	0.0121245	9.85644e-06	-0.0049	0.0039	0.2049	20.2472
1490	genus	Eubacteriumcoprostanoligenesgroup	rs4076415	G	T	-0.0515152	0.0110294	1.98976e-06	-0.0036	0.0034	0.2829	22.344
1491	genus	Eubacteriumcoprostanoligenesgroup	rs4717831	T	A	-0.0786783	0.0174038	9.1772e-06	0.0056	0.0054	0.3016	21.5921
1492	genus	Eubacteriumcoprostanoligenesgroup	rs62024432	C	T	-0.0769698	0.0172101	7.50205e-06	-0.0008	0.0055	0.8872	20.5127
1493	genus	Eubacteriumcoprostanoligenesgroup	rs6762473	A	C	-0.0521584	0.0112353	4.26108e-06	-0.0044	0.0035	0.2029	22.344
1494	genus	Eubacteriumcoprostanoligenesgroup	rs76898927	G	A	0.123055	0.0266375	4.78983e-06	0.0055	0.0078	0.4774	20.7502
1495	genus	Eubacteriumcoprostanoligenesgroup	rs79895140	T	C	-0.0641017	0.0141153	8.61807e-06	-0.005	0.0043	0.2411	20.895
1496	genus	Eubacteriumcoprostanoligenesgroup	rs9648214	T	C	-0.0828719	0.016431	2.52029e-07	-0.0014	0.0049	0.7752	26.9064
1497	genus	Eubacteriumeligensgroup	rs11730852	A	C	-0.0877679	0.0197674	5.93636e-06	0.0007	0.0057	0.9071	19.3573
1498	genus	Eubacteriumeligensgroup	rs12719051	A	G	0.0916626	0.0208183	7.11771e-06	-0.004	0.0053	0.453401	19.1901
1499	genus	Eubacteriumeligensgroup	rs158115	G	C	0.0915271	0.0190611	9.74182e-06	0.0033	0.0058	0.5647	23.4427
1500	genus	Eubacteriumeligensgroup	rs182318	G	A	-0.0824941	0.0195615	8.39827e-06	0.0042	0.0061	0.4863	16.8076
1501	genus	Eubacteriumeligensgroup	rs2200429	A	G	-0.0888825	0.0198479	5.29724e-06	-0.0034	0.0058	0.5581	19.7997
1502	genus	Eubacteriumeligensgroup	rs265534	T	G	-0.0563756	0.0120127	2.26757e-06	0.0037	0.0033	0.2621	21.7747
1503	genus	Eubacteriumeligensgroup	rs4583233	A	C	0.0670205	0.0128122	2.83851e-07	0.0087	0.0035	0.0128201	26.5584
1504	genus	Eubacteriumeligensgroup	rs56080211	T	C	-0.123093	0.0282743	9.14282e-06	0.0029	0.0068	0.667599	19.2945
1505	genus	Eubacteriumeligensgroup	rs6923695	T	G	0.103268	0.0229525	4.87405e-06	0.0085	0.0062	0.1689	20.052
1506	genus	Eubacteriumeligensgroup	rs72839198	C	G	0.155659	0.0375612	3.13914e-06	-0.0052	0.0077	0.5015	16.8508
1507	genus	Eubacteriumeligensgroup	rs74606150	C	G	-0.196454	0.042565	4.24502e-06	-0.0015	0.008	0.8473	20.7737
1508	genus	Eubacteriumfissicatenagroup	rs10147907	T	G	0.172263	0.039601	8.27237e-06	0.0007	0.0059	0.9013	18.4874
1509	genus	Eubacteriumfissicatenagroup	rs11818408	G	A	0.10585	0.0237114	8.20012e-06	-0.0005	0.0033	0.8767	19.5042
1510	genus	Eubacteriumfissicatenagroup	rs11876297	T	C	0.131469	0.0281712	2.66557e-06	0.0012	0.0039	0.7595	21.886
1511	genus	Eubacteriumfissicatenagroup	rs151257695	A	G	0.20951	0.0454847	3.09678e-06	0.0034	0.0065	0.5955	21.7747
1512	genus	Eubacteriumfissicatenagroup	rs1768152	C	T	-0.139489	0.0316186	8.70062e-06	-0.0084	0.0047	0.0750602	18.8655
1513	genus	Eubacteriumfissicatenagroup	rs2733072	G	A	0.109644	0.0228306	1.49091e-06	-0.0037	0.0034	0.2771	22.8701
1514	genus	Eubacteriumfissicatenagroup	rs3771393	T	C	-0.130842	0.0266671	7.37904e-07	-0.0013	0.0037	0.7271	23.5372
1515	genus	Eubacteriumfissicatenagroup	rs6934739	A	G	0.111463	0.0252788	9.75326e-06	0.0058	0.0037	0.1131	19.7108
1516	genus	Eubacteriumfissicatenagroup	rs7104872	G	A	0.138612	0.0291906	2.73149e-06	-0.0046	0.0043	0.2862	22.9706
1517	genus	Eubacteriumhalliigroup	rs10501370	C	T	-0.115589	0.0252489	5.41914e-06	-0.0061	0.0078	0.4293	21.5266
1518	genus	Eubacteriumhalliigroup	rs10798999	C	T	0.0601661	0.0126752	2.60555e-06	0.0047	0.004	0.2338	21.2988
1519	genus	Eubacteriumhalliigroup	rs10808115	C	A	0.0504747	0.0109922	4.42446e-06	0.0009	0.0033	0.7941	20.6583
1520	genus	Eubacteriumhalliigroup	rs117748144	T	C	-0.126582	0.028712	7.85995e-06	0.0044	0.0073	0.541499	19.1757
1521	genus	Eubacteriumhalliigroup	rs13116360	T	C	0.154124	0.0297185	2.9449e-07	0.0105	0.0072	0.1428	26.3474
1522	genus	Eubacteriumhalliigroup	rs138531890	A	G	0.153138	0.0349456	5.43063e-06	0.0027	0.0074	0.7122	19.1067
1523	genus	Eubacteriumhalliigroup	rs17074066	T	C	-0.0813986	0.0189272	9.3491e-06	-0.0024	0.0059	0.6804	18.172
1524	genus	Eubacteriumhalliigroup	rs17474256	G	A	0.0810805	0.0184573	9.45453e-06	0.0047	0.0056	0.3974	20.2472
1525	genus	Eubacteriumhalliigroup	rs281379	A	G	-0.0499523	0.0112153	9.32803e-06	0.009	0.0033	0.00671197	20.6583
1526	genus	Eubacteriumhalliigroup	rs28584818	A	G	0.126115	0.0268627	4.43231e-06	-0.0046	0.0074	0.5306	21.7747
1527	genus	Eubacteriumhalliigroup	rs60254196	G	A	0.0522832	0.0111865	2.69675e-06	0.0012	0.0033	0.716699	22.344
1528	genus	Eubacteriumhalliigroup	rs630939	C	T	-0.0508914	0.0114352	9.15756e-06	0.0013	0.0034	0.698499	21.4929
1529	genus	Eubacteriumhalliigroup	rs6550770	C	T	0.198087	0.0443545	4.82303e-06	0.0159	0.0073	0.0297399	20.2472
1530	genus	Eubacteriumhalliigroup	rs74018587	C	T	0.208943	0.043822	3.70254e-06	-0.0059	0.0093	0.5268	22.5593
1531	genus	Eubacteriumhalliigroup	rs78056098	G	T	-0.0507411	0.0113758	8.2882e-06	-0.0019	0.0035	0.582	21.4929
1532	genus	Eubacteriumhalliigroup	rs949971	T	G	-0.0540164	0.0116101	3.29003e-06	0.0037	0.0034	0.2834	20.2472
1533	genus	Eubacteriumnodatumgroup	rs10263623	C	T	0.193496	0.0439023	8.90697e-06	-0.0016	0.0054	0.774701	19.2375
1534	genus	Eubacteriumnodatumgroup	rs10458299	T	C	-0.187753	0.041969	8.3672e-06	0.005	0.0059	0.3972	20.0335
1535	genus	Eubacteriumnodatumgroup	rs11006576	A	G	-0.110167	0.024593	7.98656e-06	-0.0039	0.0033	0.2439	19.3573
1536	genus	Eubacteriumnodatumgroup	rs113893692	C	T	-0.185107	0.0403573	5.75705e-06	0.0018	0.0052	0.733	21.3876
1537	genus	Eubacteriumnodatumgroup	rs34297067	A	G	-0.186907	0.0341475	6.59781e-08	-0.001	0.0046	0.8311	30.2458
1538	genus	Eubacteriumnodatumgroup	rs61841040	G	T	0.160621	0.0341609	3.56139e-06	-0.0024	0.0046	0.5953	22.4199
1539	genus	Eubacteriumnodatumgroup	rs6818880	G	A	0.110081	0.0245964	7.82546e-06	0.0001	0.0033	0.9685	19.3573
1540	genus	Eubacteriumnodatumgroup	rs77910827	C	T	0.201788	0.0413568	9.05378e-07	-0.0071	0.0055	0.2002	24.2703
1541	genus	Eubacteriumnodatumgroup	rs7827125	C	T	0.1223	0.0271331	7.17348e-06	0.0053	0.0037	0.1481	20.4142
1542	genus	Eubacteriumnodatumgroup	rs7880204	T	C	-0.125454	0.0275303	6.8388e-06	-0.0011	0.0038	0.772499	19.9271
1543	genus	Eubacteriumnodatumgroup	rs9425984	T	C	-0.130234	0.0292347	7.20676e-06	-0.0002	0.0039	0.9636	20.0923
1544	genus	Eubacteriumoxidoreducensgroup	rs12129908	A	C	-0.0893273	0.0198333	5.79522e-06	0.0024	0.0033	0.4761	19.7997
1545	genus	Eubacteriumoxidoreducensgroup	rs12423772	G	T	0.14098	0.0295029	2.62924e-06	-0.0047	0.0054	0.3838	22.0869
1546	genus	Eubacteriumoxidoreducensgroup	rs1425962	C	G	-0.0906104	0.0200612	7.32285e-06	0.0022	0.0036	0.5489	20.6996
1547	genus	Eubacteriumoxidoreducensgroup	rs2973294	G	T	0.0923559	0.0195439	2.38836e-06	-0.0054	0.0033	0.1046	21.157
1548	genus	Eubacteriumoxidoreducensgroup	rs34561138	G	A	0.216145	0.045992	2.51166e-06	0.0141	0.0066	0.0338602	22.0461
1549	genus	Eubacteriumoxidoreducensgroup	rs440215	T	C	-0.0932766	0.0195294	1.65406e-06	-0.0056	0.0033	0.0937497	21.6195
1550	genus	Eubacteriumrectalegroup	rs10248854	C	A	-0.0527827	0.0113464	4.20678e-06	-0.0027	0.0035	0.4277	23.2116
1551	genus	Eubacteriumrectalegroup	rs10797540	A	G	0.0503179	0.0108389	3.53387e-06	0.0033	0.0033	0.3194	20.6583
1552	genus	Eubacteriumrectalegroup	rs10892089	C	G	-0.0635522	0.0140072	6.21828e-06	0.0065	0.0043	0.1323	20.895
1553	genus	Eubacteriumrectalegroup	rs117151453	G	C	-0.113141	0.0243541	1.84434e-06	0.0076	0.0072	0.2885	22.1653
1554	genus	Eubacteriumrectalegroup	rs143694765	T	C	0.0870025	0.019779	9.75371e-06	0.0014	0.0056	0.7965	18.9199
1555	genus	Eubacteriumrectalegroup	rs16960159	C	G	-0.156596	0.0336234	4.10129e-06	-0.0005	0.0075	0.9477	21.3197
1556	genus	Eubacteriumrectalegroup	rs2884897	A	G	-0.129364	0.0289021	6.44421e-06	-0.0006	0.0079	0.9399	19.7844
1557	genus	Eubacteriumrectalegroup	rs314726	T	C	0.0528824	0.0109486	1.37965e-06	-0.0041	0.0034	0.2222	23.2116
1558	genus	Eubacteriumrectalegroup	rs35398954	A	G	-0.0901402	0.0174602	5.39946e-07	0.0055	0.0053	0.3004	28.0238
1559	genus	Eubacteriumrectalegroup	rs3980709	A	T	-0.0622701	0.0140572	6.8552e-06	-0.0013	0.0044	0.774901	19.6095
1560	genus	Eubacteriumrectalegroup	rs59427698	A	G	-0.0576035	0.0130853	5.36908e-06	-0.0021	0.0039	0.590599	19.9025
1561	genus	Eubacteriumrectalegroup	rs62547233	A	G	0.0536319	0.0120201	9.89829e-06	-0.003	0.0037	0.4121	20.2472
1562	genus	Eubacteriumruminantiumgroup	rs10131724	C	A	0.199832	0.0414577	2.38666e-06	0.0053	0.007	0.4512	23.792
1563	genus	Eubacteriumruminantiumgroup	rs10923018	G	A	0.0726438	0.0160924	6.79548e-06	-0.0075	0.0033	0.0236298	20.8135
1564	genus	Eubacteriumruminantiumgroup	rs112375806	T	A	0.143141	0.0293757	5.8217e-06	0.0083	0.0057	0.1486	24.3117
1565	genus	Eubacteriumruminantiumgroup	rs11637981	T	G	0.073258	0.0160888	5.43676e-06	-0.005	0.0033	0.1337	20.8135
1566	genus	Eubacteriumruminantiumgroup	rs13025464	C	T	0.0737077	0.0163786	6.96835e-06	0.0027	0.0034	0.4323	21.3876
1567	genus	Eubacteriumruminantiumgroup	rs139749	C	T	-0.0845439	0.0171791	8.58836e-07	0.0001	0.0035	0.9761	24.9965
1568	genus	Eubacteriumruminantiumgroup	rs16891896	G	A	-0.174787	0.0390573	2.38122e-06	-0.0025	0.0075	0.739399	20.132
1569	genus	Eubacteriumruminantiumgroup	rs17519472	C	T	0.107804	0.0233984	4.7036e-06	-0.0067	0.0047	0.1543	22.0461
1570	genus	Eubacteriumruminantiumgroup	rs209813	G	A	-0.103488	0.0236391	9.23145e-06	0.0187	0.0051	0.000241301	18.4158
1571	genus	Eubacteriumruminantiumgroup	rs2116427	A	G	0.0911461	0.0182353	4.67369e-07	-0.0014	0.0038	0.714399	25.5551
1572	genus	Eubacteriumruminantiumgroup	rs2229917	A	G	0.153538	0.0323922	2.15894e-06	0.0002	0.0068	0.9743	23.1569
1573	genus	Eubacteriumruminantiumgroup	rs2418654	C	T	-0.0748879	0.0165852	6.17248e-06	0.0071	0.0034	0.03539	19.4609
1574	genus	Eubacteriumruminantiumgroup	rs2817174	C	T	-0.0734306	0.0163687	7.86955e-06	0.0037	0.0034	0.2742	20.8135
1575	genus	Eubacteriumruminantiumgroup	rs57340348	T	C	-0.0979429	0.0212166	4.93276e-06	0.0047	0.0042	0.2715	21.7747
1576	genus	Eubacteriumruminantiumgroup	rs606117	G	A	-0.0833243	0.018056	4.81637e-06	0.0024	0.0036	0.5067	21.2594
1577	genus	Eubacteriumruminantiumgroup	rs6676699	T	G	0.0888124	0.0196447	6.37984e-06	0.0005	0.0041	0.9009	19.7997
1578	genus	Eubacteriumruminantiumgroup	rs7000472	G	A	0.0762282	0.016523	4.06846e-06	0.0005	0.0034	0.8877	19.9834
1579	genus	Eubacteriumruminantiumgroup	rs72836424	C	T	-0.139825	0.030069	2.62126e-06	-0.0006	0.0059	0.9194	21.7747
1580	genus	Eubacteriumruminantiumgroup	rs73139629	A	C	-0.115098	0.0247909	5.36204e-06	0.0004	0.0052	0.9399	21.157
1581	genus	Eubacteriumventriosumgroup	rs11617697	A	G	-0.143349	0.0286241	7.21755e-07	-0.0017	0.0078	0.8294	24.3117
1582	genus	Eubacteriumventriosumgroup	rs12964517	G	A	0.0587198	0.0123453	2.07501e-06	0.0063	0.0035	0.07322	24.1702
1583	genus	Eubacteriumventriosumgroup	rs13082419	C	T	-0.0715522	0.016137	9.55983e-06	0.0102	0.0046	0.0260898	20.2472
1584	genus	Eubacteriumventriosumgroup	rs16884680	G	T	-0.0906428	0.0191909	1.73968e-06	0.0066	0.0057	0.2423	22.9359
1585	genus	Eubacteriumventriosumgroup	rs35179274	C	T	-0.0627263	0.013786	5.75798e-06	0.0028	0.0039	0.4684	20.2472
1586	genus	Eubacteriumventriosumgroup	rs3809430	T	C	-0.0548171	0.0118426	3.5532e-06	-0.0022	0.0034	0.516	21.004
1587	genus	Eubacteriumventriosumgroup	rs57199565	T	C	0.0783394	0.0160257	7.9704e-07	0.0032	0.0047	0.4986	23.7623
1588	genus	Eubacteriumventriosumgroup	rs6048195	A	T	-0.0603594	0.011658	2.50323e-07	0.0038	0.0037	0.3011	24.9965
1589	genus	Eubacteriumventriosumgroup	rs66746423	C	T	0.0751501	0.0164978	6.11139e-06	0.0076	0.0047	0.1059	21.9696
1590	genus	Eubacteriumventriosumgroup	rs66830358	T	A	0.0528752	0.0117972	6.8691e-06	-0.001	0.0034	0.7685	19.5042
1591	genus	Eubacteriumventriosumgroup	rs6704822	G	A	-0.0739179	0.0166705	6.62232e-06	-0.0033	0.0048	0.4828	18.9454
1592	genus	Eubacteriumventriosumgroup	rs72783037	C	A	0.0658926	0.0143747	6.54757e-06	-0.0012	0.0041	0.7673	22.2214
1593	genus	Eubacteriumventriosumgroup	rs73615400	T	C	-0.0956303	0.0193428	9.53608e-07	0.0083	0.0059	0.1594	25.5255
1594	genus	Eubacteriumventriosumgroup	rs73849225	T	C	0.0975711	0.0224388	5.20907e-06	-0.0006	0.0067	0.9333	19.8402
1595	genus	Eubacteriumventriosumgroup	rs78250280	G	A	0.0749762	0.0164404	3.35792e-06	0.0047	0.0046	0.3046	21.9696
1596	genus	Eubacteriumventriosumgroup	rs876734	T	C	0.0618696	0.0132532	2.88908e-06	-0.0027	0.0039	0.4868	22.7424
1597	genus	Eubacteriumventriosumgroup	rs9316536	T	G	-0.0817111	0.0183121	7.8352e-06	0.0126	0.0058	0.0282898	20.7502
1598	genus	Eubacteriumxylanophilumgroup	rs10140184	A	C	0.0576795	0.012599	4.95861e-06	0.0018	0.0035	0.6187	19.9025
1599	genus	Eubacteriumxylanophilumgroup	rs10917203	A	C	0.0612633	0.0130917	3.15152e-06	-0.0038	0.0035	0.2774	22.0147
1600	genus	Eubacteriumxylanophilumgroup	rs112176119	C	T	-0.113455	0.0245762	3.32767e-06	0.0061	0.0062	0.3231	20.4275
1601	genus	Eubacteriumxylanophilumgroup	rs12980122	C	G	-0.108274	0.0238257	5.01938e-06	-0.0011	0.0059	0.8523	20.2472
1602	genus	Eubacteriumxylanophilumgroup	rs13239072	G	A	0.0687427	0.0142728	1.81782e-06	0.0008	0.0038	0.8316	24.2874
1603	genus	Eubacteriumxylanophilumgroup	rs17830032	G	A	-0.160597	0.0310515	2.38891e-07	-0.0065	0.0075	0.3878	26.9692
1604	genus	Eubacteriumxylanophilumgroup	rs1999224	G	T	-0.0949051	0.0203503	3.75491e-06	-0.003	0.0056	0.599	22.5593
1605	genus	Eubacteriumxylanophilumgroup	rs2012708	G	A	-0.0573202	0.0126905	6.52544e-06	0.0044	0.0035	0.2057	19.2222
1606	genus	Eubacteriumxylanophilumgroup	rs2213117	T	G	0.0877797	0.0189012	4.21328e-06	0.002	0.0054	0.715501	21.4485
1607	genus	Eubacteriumxylanophilumgroup	rs4654122	G	C	-0.0553508	0.0123588	7.19615e-06	0.0012	0.0033	0.7206	21.004
1608	genus	Eubacteriumxylanophilumgroup	rs75586835	A	G	-0.114498	0.0263455	9.38707e-06	0.0028	0.0069	0.682501	19.2222
1609	genus	Eubacteriumxylanophilumgroup	rs79582700	C	G	-0.0951677	0.0199969	2.40979e-06	0.0031	0.0053	0.5567	22.5593
1610	genus	Faecalibacterium	rs10927394	G	T	-0.232262	0.0512364	7.01892e-06	0.0093	0.0097	0.3368	20.6907
1611	genus	Faecalibacterium	rs114946999	C	T	-0.0861565	0.01896	5.69574e-06	0.0019	0.0056	0.733701	20.4847
1612	genus	Faecalibacterium	rs11776390	T	C	-0.078354	0.017183	6.39676e-06	-0.0082	0.0052	0.1183	21.049
1613	genus	Faecalibacterium	rs12320842	C	G	0.094833	0.0163962	7.56955e-09	0.0042	0.0053	0.4288	35.249
1614	genus	Faecalibacterium	rs1271565	C	T	-0.0576251	0.0119649	1.3017e-06	0.0033	0.0037	0.3698	23.3578
1615	genus	Faecalibacterium	rs12753492	A	C	0.0641305	0.0149933	8.80278e-06	-0.0069	0.0045	0.1286	18.2019
1616	genus	Faecalibacterium	rs2835874	T	C	-0.0866356	0.0196496	7.54397e-06	-0.0045	0.0064	0.4789	18.9199
1617	genus	Faecalibacterium	rs28376661	C	G	0.0504817	0.0109368	3.66454e-06	0.0003	0.0034	0.9222	20.6583
1618	genus	Faecalibacterium	rs61875484	C	G	0.0817953	0.018369	9.18015e-06	-0.0053	0.0057	0.352	20.7502
1619	genus	Faecalibacterium	rs6910935	G	A	-0.134864	0.0277032	1.37848e-06	-0.0025	0.007	0.720299	23.2429
1620	genus	Faecalibacterium	rs75499067	C	T	0.227585	0.0465522	1.76449e-06	0.0171	0.0075	0.0235001	23.5295
1621	genus	Faecalibacterium	rs79656633	T	C	0.145631	0.0323019	8.13561e-06	0.008	0.0078	0.3051	20.8135
1622	genus	Faecalibacterium	rs9536330	T	C	-0.048317	0.010797	5.33261e-06	-0.0014	0.0034	0.6765	19.0387
1623	genus	FamilyXIIIAD2995group	rs11126423	T	C	-0.0904399	0.0196301	5.91248e-06	-0.0073	0.0055	0.1857	20.2472
1624	genus	FamilyXIIIAD2996group	rs11736617	G	A	-0.0759493	0.0172101	9.02049e-06	0.0028	0.005	0.5825	19.9834
1625	genus	FamilyXIIIAD2997group	rs12812672	T	C	-0.096065	0.020828	2.55806e-06	-0.0017	0.0057	0.7623	20.895
1626	genus	FamilyXIIIAD2998group	rs12911842	A	T	-0.0811976	0.0183335	6.90828e-06	0.0021	0.0051	0.6782	20.2472
1627	genus	FamilyXIIIAD2999group	rs149302	T	C	-0.0645635	0.0143225	7.48187e-06	-0.002	0.0041	0.6248	21.5531
1628	genus	FamilyXIIIAD3000group	rs16840310	G	A	0.0608052	0.0122149	6.75118e-07	0.0007	0.0034	0.8435	25.8367
1629	genus	FamilyXIIIAD3001group	rs16940167	C	T	0.0732552	0.0159898	3.90841e-06	0.002	0.0046	0.665701	20.8135
1630	genus	FamilyXIIIAD3002group	rs17156849	G	A	-0.112891	0.0245292	4.1917e-06	0.0083	0.0063	0.1931	20.4275
1631	genus	FamilyXIIIAD3003group	rs62029761	A	G	0.128753	0.0276002	3.89081e-06	0.0027	0.0072	0.711101	21.2228
1632	genus	FamilyXIIIAD3004group	rs62200412	C	T	-0.0800851	0.0163834	5.80216e-07	0.0014	0.0046	0.7613	24.9965
1633	genus	FamilyXIIIAD3005group	rs72730932	C	A	-0.0899559	0.0177107	6.88763e-07	-0.0138	0.0046	0.00263299	24.9965
1634	genus	FamilyXIIIAD3006group	rs739451	C	T	0.0649589	0.0147534	7.87807e-06	0.0061	0.0041	0.1372	18.7752
1635	genus	FamilyXIIIAD3007group	rs9276029	A	G	-0.0811384	0.0185669	8.92771e-06	-0.0087	0.0048	0.0712394	18.172
1636	genus	FamilyXIIIAD3008group	rs9837139	A	G	0.10752	0.0240482	8.70803e-06	0.0001	0.0067	0.9865	20.2472
1637	genus	FamilyXIIIAD3009group	rs9852893	G	C	-0.0657834	0.0129056	3.87543e-07	-0.0007	0.0036	0.8459	25.7715
1638	genus	FamilyXIIIUCG001	rs112362903	A	G	-0.149047	0.0333271	7.87771e-06	-0.0192	0.0078	0.0138701	20.3837
1639	genus	FamilyXIIIUCG001	rs116979587	T	A	-0.121679	0.0260821	3.04635e-06	0.0038	0.0065	0.5532	22.0147
1640	genus	FamilyXIIIUCG001	rs12049454	T	C	-0.0647298	0.0134065	1.17379e-06	-0.0085	0.0036	0.0176901	24.9965
1641	genus	FamilyXIIIUCG001	rs1426266	C	T	0.0665521	0.0137151	1.24934e-06	0.0084	0.0036	0.0204	22.8999
1642	genus	FamilyXIIIUCG001	rs2276529	C	G	-0.0759406	0.0165099	5.35673e-06	-0.0068	0.0045	0.1289	19.9834
1643	genus	FamilyXIIIUCG001	rs3842897	G	A	-0.112639	0.0242751	5.19709e-06	0.0036	0.0063	0.5706	22.1653
1644	genus	FamilyXIIIUCG001	rs62414802	C	T	-0.0611904	0.013457	4.29181e-06	-0.0038	0.0035	0.2808	22.0147
1645	genus	FamilyXIIIUCG001	rs7119679	G	A	-0.0809085	0.0174782	3.52493e-06	0.0017	0.0047	0.7205	22.6992
1646	genus	FamilyXIIIUCG001	rs76463770	A	G	0.19313	0.0419866	3.77477e-06	-0.0034	0.0078	0.664401	21.1133
1647	genus	FamilyXIIIUCG001	rs8076666	G	A	-0.088655	0.0198094	8.01826e-06	0.0058	0.0053	0.2776	19.7997
1648	genus	Flavonifractor	rs114873521	C	T	-0.130067	0.0294087	7.12525e-06	0.0133	0.0068	0.0481404	20.0923
1649	genus	Flavonifractor	rs11642826	G	C	0.14686	0.0325191	6.6489e-06	-0.0005	0.0073	0.9399	19.8402
1650	genus	Flavonifractor	rs11811696	T	C	-0.116063	0.0241012	2.07348e-06	0.0011	0.0058	0.8485	23.3578
1651	genus	Flavonifractor	rs12030302	G	A	0.0692276	0.0137467	5.60841e-07	-0.0044	0.0033	0.1805	24.2874
1652	genus	Flavonifractor	rs12038887	C	G	0.0942719	0.0211646	9.37195e-06	-0.0141	0.0051	0.00532697	20.0335
1653	genus	Flavonifractor	rs34066017	A	G	0.0764294	0.0159789	1.52086e-06	-0.0008	0.0038	0.8408	22.5593
1654	genus	Flavonifractor	rs6761463	C	G	0.0833919	0.0184596	8.10905e-06	-0.0048	0.0045	0.2841	21.2594
1655	genus	Fusicatenibacter	rs10439674	A	G	-0.0572129	0.0130007	7.68493e-06	-0.0027	0.0041	0.5145	19.2222
1656	genus	Fusicatenibacter	rs167879	T	C	0.0659543	0.0148763	5.86894e-06	0.0047	0.0044	0.2786	19.3573
1657	genus	Fusicatenibacter	rs1864685	A	C	-0.0494799	0.0108105	4.96158e-06	-0.0002	0.0033	0.9409	19.8402
1658	genus	Fusicatenibacter	rs2025938	G	A	-0.0967298	0.0205426	2.98834e-06	-0.009	0.006	0.1325	21.3326
1659	genus	Fusicatenibacter	rs2039204	A	T	0.0497415	0.0107941	3.94176e-06	-0.0016	0.0033	0.625101	20.6583
1660	genus	Fusicatenibacter	rs206581	A	G	-0.0568339	0.0127894	8.95757e-06	-0.004	0.004	0.3161	19.2222
1661	genus	Fusicatenibacter	rs2132128	G	A	-0.0771914	0.0160344	1.07686e-06	-0.0019	0.005	0.7098	23.1569
1662	genus	Fusicatenibacter	rs3303	T	C	-0.0953657	0.020407	3.93895e-06	-0.0196	0.006	0.000988508	22.5593
1663	genus	Fusicatenibacter	rs4378146	A	C	-0.0616691	0.0125259	7.20444e-07	-0.003	0.0038	0.4309	22.7424
1664	genus	Fusicatenibacter	rs60254196	G	A	0.0492427	0.0109365	5.46739e-06	0.0012	0.0033	0.716699	19.8402
1665	genus	Fusicatenibacter	rs62187631	T	C	-0.0710571	0.015924	4.54527e-06	0.0037	0.0046	0.4133	19.6887
1666	genus	Fusicatenibacter	rs62353480	A	G	-0.0701397	0.0145589	1.56769e-06	0.0113	0.0043	0.00889795	21.7747
1667	genus	Fusicatenibacter	rs6515626	G	A	0.141575	0.0313559	7.28652e-06	0.0062	0.0083	0.4514	20.9794
1668	genus	Fusicatenibacter	rs704418	C	T	-0.0739124	0.0151073	7.77428e-07	0.0026	0.0048	0.5784	24.3344
1669	genus	Fusicatenibacter	rs73103914	A	G	-0.0597324	0.0134458	8.29564e-06	0.002	0.004	0.6185	21.2988
1670	genus	Fusicatenibacter	rs792108	C	T	0.0508345	0.0113843	8.49533e-06	-0.0046	0.0034	0.182	21.4929
1671	genus	Fusicatenibacter	rs8028026	G	A	0.0792146	0.0180505	8.06325e-06	-0.0001	0.0052	0.9894	19.2597
1672	genus	Fusicatenibacter	rs8063430	T	C	-0.104026	0.022217	4.9289e-06	0.0013	0.0072	0.8521	22.344
1673	genus	Fusicatenibacter	rs9905659	G	A	-0.061617	0.0136576	7.30988e-06	0.0005	0.0043	0.9129	19.6095
1674	genus	Gordonibacter	rs117347059	G	C	-0.128261	0.0285123	9.16706e-06	-0.0002	0.0041	0.9575	19.4788
1675	genus	Gordonibacter	rs13412653	A	C	0.107597	0.0239228	8.61133e-06	0.0007	0.0035	0.8294	20.2472
1676	genus	Gordonibacter	rs16955299	G	A	-0.196423	0.0433538	6.37016e-06	0.0047	0.0063	0.4612	20.7737
1677	genus	Gordonibacter	rs322296	G	A	0.17869	0.037722	4.0242e-06	-0.0015	0.0052	0.771401	22.186
1678	genus	Gordonibacter	rs35042269	C	A	-0.180293	0.0403296	8.10849e-06	0.0129	0.0061	0.0349301	20.2472
1679	genus	Gordonibacter	rs3765837	T	G	-0.190729	0.0433608	7.16902e-06	0.0057	0.0058	0.3267	19.7274
1680	genus	Gordonibacter	rs4596722	G	A	-0.102908	0.0231571	9.0567e-06	0.0051	0.0033	0.1234	20.052
1681	genus	Gordonibacter	rs61934597	C	T	-0.172495	0.0388567	8.36681e-06	-0.0063	0.0056	0.2646	19.4476
1682	genus	Gordonibacter	rs71545975	A	G	-0.153972	0.0338918	7.03947e-06	0.0024	0.0048	0.618899	20.5127
1683	genus	Gordonibacter	rs7220558	A	T	0.116884	0.0234834	6.70641e-07	-0.0042	0.0034	0.2092	25.8735
1684	genus	Gordonibacter	rs72714787	C	A	0.181405	0.0377102	1.42889e-06	0.009	0.0055	0.103	22.6845
1685	genus	Gordonibacter	rs72939513	A	G	-0.21399	0.0490592	7.98197e-06	-0.012	0.0072	0.0963297	19.0711
1686	genus	Gordonibacter	rs7294633	T	C	-0.12867	0.0249946	3.43764e-07	0.0027	0.0036	0.4558	26.6219
1687	genus	Gordonibacter	rs76287110	A	T	-0.242965	0.0466177	1.67487e-07	-0.006	0.0066	0.3603	26.7274
1688	genus	Gordonibacter	rs768830	A	G	-0.149852	0.0333315	7.75586e-06	0.0096	0.0049	0.0504603	20.6583
1689	genus	Haemophilus	rs10781340	A	G	-0.0948915	0.0203221	4.32265e-06	0.0043	0.0044	0.3249	22.5593
1690	genus	Haemophilus	rs10840326	C	G	-0.0677384	0.0151463	7.36529e-06	-0.0012	0.0033	0.7294	20.5482
1691	genus	Haemophilus	rs111582866	G	A	-0.124265	0.026016	1.27347e-06	0.0025	0.0054	0.6406	22.7424
1692	genus	Haemophilus	rs12191680	C	G	0.106544	0.0200323	1.46913e-07	0.0001	0.0046	0.9906	28.6185
1693	genus	Haemophilus	rs12876183	T	A	0.0749201	0.016711	9.62498e-06	-0.0084	0.0038	0.0271	19.4609
1694	genus	Haemophilus	rs35509	G	A	0.128249	0.0268779	2.00951e-06	-0.0015	0.0057	0.791099	22.4715
1695	genus	Haemophilus	rs4822728	T	C	0.0705861	0.0151388	3.47848e-06	-0.0028	0.0034	0.4135	22.4013
1696	genus	Haemophilus	rs56310940	G	C	-0.108393	0.0247052	7.23236e-06	-0.0042	0.0063	0.5039	18.6598
1697	genus	Haemophilus	rs76022354	C	T	0.244638	0.0505504	1.83033e-06	-0.0072	0.008	0.3709	23.0744
1698	genus	Haemophilus	rs78909003	T	C	-0.246256	0.0503924	1.66744e-06	-0.0016	0.0074	0.8341	24.203
1699	genus	Haemophilus	rs9328464	T	C	0.0723095	0.0148799	1.42269e-06	0.0094	0.0033	0.00419498	23.0368
1700	genus	Haemophilus	rs9382510	C	T	-0.093521	0.0172649	7.12049e-08	0.0048	0.0039	0.2189	30.5701
1701	genus	Haemophilus	rs9574096	A	T	-0.0736375	0.0155227	2.18022e-06	0.0073	0.0035	0.0343898	21.3876
1702	genus	Haemophilus	rs9895850	T	C	-0.192957	0.0416755	2.14062e-06	-0.0162	0.0075	0.0300497	21.1133
1703	genus	Holdemanella	rs12415649	G	C	0.0839384	0.0190567	7.87989e-06	0.0084	0.0038	0.0289701	19.543
1704	genus	Holdemanella	rs12513188	G	A	0.0903906	0.0195276	4.65479e-06	-0.0041	0.0042	0.3293	20.2472
1705	genus	Holdemanella	rs17586763	T	C	-0.227285	0.0510135	7.71951e-06	-0.0198	0.0081	0.0143301	19.8085
1706	genus	Holdemanella	rs1830029	G	C	0.0954096	0.021093	5.34724e-06	-0.0015	0.0043	0.7304	20.462
1707	genus	Holdemanella	rs1926302	G	A	-0.107972	0.0231421	7.50136e-06	-0.0007	0.005	0.8835	22.0461
1708	genus	Holdemanella	rs34187114	C	A	-0.104505	0.022601	5.13499e-06	-0.0004	0.0046	0.925	20.8383
1709	genus	Holdemanella	rs35228298	G	A	0.0934832	0.0202886	7.29844e-06	-0.0054	0.004	0.185	21.6195
1710	genus	Holdemanella	rs4541991	T	C	-0.0927334	0.0194435	2.10092e-06	-0.0041	0.004	0.3101	23.9551
1711	genus	Holdemanella	rs607782	C	T	0.0854214	0.0172515	7.19449e-07	0.003	0.0035	0.4002	24.9965
1712	genus	Holdemanella	rs62113381	T	C	-0.105447	0.0232029	5.53886e-06	0.005	0.0046	0.2789	20.8383
1713	genus	Holdemanella	rs73011279	T	C	-0.0961669	0.0199336	1.36044e-06	0.0006	0.004	0.8873	23.0368
1714	genus	Holdemanella	rs75764681	T	C	-0.283103	0.0598999	1.94272e-06	-0.0109	0.0082	0.1855	22.2438
1715	genus	Holdemanella	rs761624	G	C	-0.0959801	0.0179537	1.37775e-07	0.0086	0.0037	0.0207702	28.4405
1716	genus	Holdemanella	rs8113760	G	A	0.078999	0.01734	4.62392e-06	-0.0055	0.0035	0.1117	21.5921
1717	genus	Holdemania	rs10885477	T	C	-0.135137	0.0301894	8.59825e-06	0.0011	0.0068	0.8695	20.2472
1718	genus	Holdemania	rs11080063	G	A	-0.0665238	0.0149837	6.66884e-06	-0.0062	0.0033	0.0623204	19.9483
1719	genus	Holdemania	rs111745969	A	G	0.120677	0.0265781	3.70775e-06	-0.0065	0.0056	0.2408	20.0809
1720	genus	Holdemania	rs113593397	A	G	-0.128935	0.0282526	9.35729e-06	0.0022	0.0059	0.7019	21.2228
1721	genus	Holdemania	rs116500994	G	T	-0.13755	0.0293386	2.34477e-06	0.0004	0.0065	0.952	22.6413
1722	genus	Holdemania	rs12701617	A	G	-0.0660617	0.0149427	9.51853e-06	0.0017	0.0033	0.600999	19.3573
1723	genus	Holdemania	rs150096134	T	A	0.162139	0.0332089	2.37766e-06	-0.0004	0.0075	0.9546	24.0958
1724	genus	Holdemania	rs1867876	T	C	0.0842919	0.0162192	2.7388e-07	0.001	0.0037	0.7887	27.5586
1725	genus	Holdemania	rs41438744	C	G	-0.124871	0.0270129	2.44433e-06	-0.0086	0.0062	0.1623	21.4305
1726	genus	Holdemania	rs4146507	C	T	0.079488	0.0177002	7.2297e-06	-0.011	0.004	0.00636107	19.2597
1727	genus	Holdemania	rs55888180	C	G	0.128671	0.0282795	5.89196e-06	-0.0059	0.0059	0.3149	21.2228
1728	genus	Holdemania	rs6133067	T	C	0.0910829	0.0178561	5.16928e-07	0.0016	0.0042	0.704001	25.5551
1729	genus	Holdemania	rs73139538	G	A	-0.148594	0.0327469	7.77177e-06	0.0031	0.0069	0.6534	20.3837
1730	genus	Holdemania	rs77293403	A	G	0.164556	0.0341775	1.77468e-06	-0.0085	0.0069	0.2146	23.5477
1731	genus	Holdemania	rs80149660	C	T	-0.232987	0.0519183	6.04213e-06	-0.0006	0.007	0.93	20.0745
1732	genus	Holdemania	rs9500080	C	T	0.0926764	0.0178886	4.08517e-07	0.0023	0.004	0.5579	26.6907
1733	genus	Holdemania	rs9529719	C	T	-0.074038	0.0160494	5.96664e-06	-0.0031	0.0036	0.3905	21.3876
1734	genus	Holdemania	rs967319	T	C	0.0788638	0.0176744	8.38147e-06	0.0007	0.0038	0.8596	19.2597
1735	genus	Howardella	rs10048062	C	T	-0.147352	0.0336531	8.58875e-06	-0.0038	0.005	0.4417	18.6903
1736	genus	Howardella	rs12452946	A	G	-0.105833	0.0228941	3.80391e-06	-0.0037	0.0033	0.2663	21.2371
1737	genus	Howardella	rs1484873	G	A	0.227831	0.046335	2.55918e-06	0.0003	0.0073	0.9643	24.5637
1738	genus	Howardella	rs17167098	G	A	-0.169366	0.0352068	1.12323e-06	-0.006	0.0047	0.2065	23.3118
1739	genus	Howardella	rs2154047	A	C	0.192557	0.0420093	9.97034e-06	0.0022	0.006	0.706401	21.1133
1740	genus	Howardella	rs36081916	T	C	-0.18123	0.0402987	4.70046e-06	-0.0103	0.0056	0.0645699	20.4728
1741	genus	Howardella	rs3791893	A	G	0.147035	0.034023	9.49708e-06	0.0006	0.0051	0.9099	18.6903
1742	genus	Howardella	rs609430	T	G	-0.112045	0.0239328	3.34488e-06	-0.0009	0.0035	0.8028	21.7747
1743	genus	Howardella	rs61771805	A	T	-0.136779	0.0296811	4.02736e-06	-0.0146	0.004	0.0002732	20.8515
1744	genus	Howardella	rs672217	G	A	0.164146	0.0349993	3.52468e-06	-0.0078	0.0049	0.1143	21.9528
1745	genus	Howardella	rs901099	T	G	-0.12718	0.0250924	6.5286e-07	-0.0039	0.0036	0.2777	25.8028
1746	genus	Hungatella	rs10044993	A	C	-0.139547	0.0316748	8.06659e-06	0.0029	0.0047	0.5451	19.1379
1747	genus	Hungatella	rs13128780	T	C	-0.149725	0.0312777	1.74997e-06	-0.0061	0.0047	0.1921	23.4098
1748	genus	Hungatella	rs13249325	T	G	-0.100023	0.0225883	9.6917e-06	0.0055	0.0034	0.1088	18.9009
1749	genus	Hungatella	rs17092615	G	A	0.152235	0.0337867	7.37683e-06	-0.0022	0.0049	0.6552	19.9834
1750	genus	Hungatella	rs72759041	G	T	-0.126025	0.0282242	3.86091e-06	-0.0053	0.0039	0.1743	20.2472
1751	genus	Intestinibacter	rs11109097	T	C	-0.0624272	0.0138539	5.4949e-06	0.0015	0.0036	0.6697	19.6095
1752	genus	Intestinibacter	rs16938435	T	C	-0.112189	0.0235439	1.80098e-06	-0.0006	0.0063	0.9179	21.7747
1753	genus	Intestinibacter	rs2098844	T	C	0.0575295	0.0128416	6.78875e-06	0.0051	0.0033	0.1243	19.9025
1754	genus	Intestinibacter	rs2702387	G	A	-0.0608559	0.0132145	4.25991e-06	-0.0016	0.0035	0.6517	22.0147
1755	genus	Intestinibacter	rs4327025	G	A	-0.0810346	0.0154397	1.64327e-07	0.0026	0.004	0.5121	29.1559
1756	genus	Intestinibacter	rs447950	A	G	0.0628342	0.0136652	5.6391e-06	0.0036	0.0036	0.3171	20.2472
1757	genus	Intestinibacter	rs478972	C	T	0.142681	0.0297116	1.81991e-06	-0.0097	0.0076	0.2065	22.7179
1758	genus	Intestinibacter	rs6062862	A	G	0.0924508	0.0204658	6.6799e-06	-0.002	0.0051	0.6885	21.157
1759	genus	Intestinibacter	rs62430350	T	C	0.151096	0.0351476	6.84227e-06	-0.0122	0.0075	0.1017	18.6105
1760	genus	Intestinibacter	rs68093214	C	T	0.0662258	0.0149877	9.25763e-06	0.0001	0.0038	0.9832	19.3573
1761	genus	Intestinibacter	rs6875660	C	T	0.0890455	0.0193905	3.05781e-06	-0.0035	0.0053	0.5013	21.9388
1762	genus	Intestinibacter	rs893394	G	A	0.0583322	0.0130729	7.85037e-06	0.003	0.0034	0.3722	19.9025
1763	genus	Intestinibacter	rs9348442	C	T	0.099082	0.0221625	6.25936e-06	-0.004	0.0062	0.5222	20.2472
1764	genus	Intestinimonas	rs1000888	C	G	-0.0585038	0.013219	9.71292e-06	0.0014	0.0034	0.6849	20.5948
1765	genus	Intestinimonas	rs10262702	T	C	0.0918017	0.0194885	2.06072e-06	0.0022	0.005	0.6561	23.4427
1766	genus	Intestinimonas	rs11258178	A	G	0.0660742	0.0134139	6.982e-07	-0.0004	0.0034	0.9151	25.7715
1767	genus	Intestinimonas	rs12226153	A	G	-0.151142	0.0306922	5.12165e-07	0.0015	0.0071	0.8294	23.723
1768	genus	Intestinimonas	rs12566247	T	A	0.0637084	0.0135355	2.19053e-06	0.001	0.0035	0.7798	20.895
1769	genus	Intestinimonas	rs17067892	C	T	0.107194	0.0250013	6.37926e-06	-0.0001	0.0064	0.9835	18.3158
1770	genus	Intestinimonas	rs1859797	G	A	0.060368	0.0131793	4.1223e-06	-0.0062	0.0033	0.0613197	21.2988
1771	genus	Intestinimonas	rs2276760	A	G	-0.0685233	0.0152546	7.84061e-06	-0.0031	0.004	0.4377	21.157
1772	genus	Intestinimonas	rs2731794	C	T	0.120632	0.0257529	1.91743e-06	-0.004	0.0066	0.544201	21.6553
1773	genus	Intestinimonas	rs2930225	T	G	-0.0729524	0.0152948	1.34623e-06	-0.0104	0.0037	0.00554	23.6811
1774	genus	Intestinimonas	rs4113676	A	C	-0.218507	0.0490152	7.41635e-06	0.0012	0.0078	0.8753	19.9726
1775	genus	Intestinimonas	rs4784055	T	C	-0.175324	0.038599	8.71806e-07	0.0007	0.0083	0.9305	20.132
1776	genus	Intestinimonas	rs62240188	G	A	0.130074	0.0267179	2.20308e-06	0.0003	0.0061	0.9569	23.1792
1777	genus	Intestinimonas	rs62427239	C	A	0.162658	0.0367647	9.40503e-06	0.0044	0.0075	0.555801	19.4049
1778	genus	Intestinimonas	rs6934519	C	T	0.0692373	0.0151154	8.56959e-06	0.0031	0.0038	0.4123	21.157
1779	genus	Intestinimonas	rs716604	A	G	0.0818068	0.0165992	8.56624e-07	0.0002	0.0043	0.9597	23.2632
1780	genus	Intestinimonas	rs7170984	T	C	-0.0658116	0.0140767	2.98353e-06	-0.0025	0.0036	0.495801	22.2214
1781	genus	Intestinimonas	rs72982915	C	T	0.183158	0.0402743	4.91157e-06	0.0157	0.0078	0.04344	20.9277
1782	genus	Intestinimonas	rs9823439	C	T	0.0581947	0.0131455	9.85871e-06	-0.0013	0.0033	0.692901	19.9025
1783	genus	Intestinimonas	rs994794	G	C	-0.141905	0.0315074	7.305e-06	-0.0196	0.0076	0.00981997	19.6887
1784	genus	Lachnoclostridium	rs1031599	T	G	0.078627	0.0175644	6.31379e-06	0.0125	0.0061	0.0392103	19.2597
1785	genus	Lachnoclostridium	rs12566975	T	C	-0.0468097	0.0105787	9.57194e-06	-0.0009	0.0033	0.791899	18.2536
1786	genus	Lachnoclostridium	rs1528479	A	G	0.0497799	0.0111919	9.63984e-06	0.0005	0.0035	0.8958	20.6583
1787	genus	Lachnoclostridium	rs1997204	C	T	0.108075	0.0242022	5.97077e-06	-0.0028	0.0071	0.6928	20.2472
1788	genus	Lachnoclostridium	rs2385421	A	G	0.0746186	0.0180734	7.13724e-06	0.0097	0.0063	0.1211	17.3587
1789	genus	Lachnoclostridium	rs3821998	C	A	-0.0864066	0.0192519	6.72048e-06	-0.008	0.0061	0.1855	20.4847
1790	genus	Lachnoclostridium	rs4738679	A	G	0.0520267	0.011404	4.41754e-06	-0.005	0.0035	0.1536	22.344
1791	genus	Lachnoclostridium	rs6112314	A	C	-0.0561715	0.0108174	2.43215e-07	-0.0009	0.0034	0.784099	25.9137
1792	genus	Lachnoclostridium	rs615997	T	C	0.0511752	0.0106491	2.0268e-06	-0.0052	0.0033	0.1153	21.4929
1793	genus	Lachnoclostridium	rs62028349	G	C	0.0469989	0.0105971	9.17044e-06	0.0022	0.0033	0.5117	18.2536
1794	genus	Lachnoclostridium	rs62285313	A	G	0.0864203	0.0181565	1.58332e-06	-0.004	0.0054	0.4548	22.824
1795	genus	Lachnoclostridium	rs72829893	G	T	0.117472	0.0268103	5.57763e-06	-0.0042	0.0074	0.573	18.7752
1796	genus	Lachnoclostridium	rs78068103	A	G	0.0886199	0.0194248	3.66522e-06	-0.0138	0.0065	0.0353297	21.9388
1797	genus	Lachnoclostridium	rs789029	C	T	-0.0641288	0.0137974	3.75327e-06	-0.001	0.0044	0.8232	20.895
1798	genus	Lachnospira	rs56791201	C	T	-0.051823	0.0110697	2.9282e-06	-0.0033	0.0033	0.3197	22.344
1799	genus	LachnospiraceaeFCS020group	rs10093861	G	A	-0.0568869	0.0121152	3.05626e-06	-0.007	0.0033	0.0347696	22.5593
1800	genus	LachnospiraceaeFCS020group	rs113859143	G	C	-0.108906	0.0242055	2.55452e-06	-0.002	0.0065	0.759	20.6239
1801	genus	LachnospiraceaeFCS020group	rs12078956	C	G	0.106101	0.0222904	2.15432e-06	-0.0019	0.0058	0.7357	23.2116
1802	genus	LachnospiraceaeFCS020group	rs1254846	A	G	-0.105963	0.0232501	5.59667e-06	0.004	0.0064	0.5256	21.2371
1803	genus	LachnospiraceaeFCS020group	rs1363769	C	T	0.200628	0.0449372	1.58161e-06	-0.0052	0.0075	0.4891	19.9483
1804	genus	LachnospiraceaeFCS020group	rs2322265	C	T	-0.0666305	0.0141577	5.20811e-06	0.0029	0.0039	0.4593	22.8999
1805	genus	LachnospiraceaeFCS020group	rs2862811	C	T	-0.0564927	0.0121736	3.91913e-06	0.0002	0.0033	0.9527	21.7747
1806	genus	LachnospiraceaeFCS020group	rs35035870	T	C	-0.190615	0.0414403	2.62029e-06	0.0151	0.0079	0.0569797	21.6989
1807	genus	LachnospiraceaeFCS020group	rs369444	C	G	0.125481	0.0259008	3.14826e-06	-0.0065	0.0072	0.3667	23.1107
1808	genus	LachnospiraceaeFCS020group	rs3999074	G	T	-0.0550587	0.0121847	6.55043e-06	-0.0053	0.0034	0.1168	21.004
1809	genus	LachnospiraceaeFCS020group	rs4452603	T	G	0.0604208	0.0135965	8.98194e-06	0.0068	0.0037	0.0688399	18.3648
1810	genus	LachnospiraceaeFCS020group	rs7249113	G	A	0.0679483	0.0133496	3.721e-07	0.0085	0.0037	0.0199301	27.3571
1811	genus	LachnospiraceaeFCS020group	rs72793667	A	G	-0.116881	0.0246589	1.63422e-06	-0.0076	0.0061	0.2142	21.8993
1812	genus	LachnospiraceaeFCS020group	rs9308097	G	A	-0.055381	0.0123659	7.47291e-06	-0.0042	0.0034	0.2175	21.004
1813	genus	LachnospiraceaeFCS020group	rs9788306	C	T	-0.062804	0.0130744	1.38618e-06	0.0008	0.0036	0.8192	23.4819
1814	genus	LachnospiraceaeFCS020group	rs9919338	G	C	-0.0553339	0.0120621	4.90671e-06	-0.0002	0.0033	0.962	21.004
1815	genus	LachnospiraceaeNC2004group	rs117467633	T	C	-0.169687	0.0383169	9.13314e-06	-0.003	0.0066	0.6469	20.0111
1816	genus	LachnospiraceaeNC2004group	rs12127733	G	A	0.115182	0.0246006	3.10592e-06	0.0034	0.0044	0.4303	21.157
1817	genus	LachnospiraceaeNC2004group	rs12208226	C	A	-0.154739	0.0340372	9.74833e-06	0.002	0.006	0.736901	20.78
1818	genus	LachnospiraceaeNC2004group	rs12863463	G	A	-0.156365	0.0345372	6.03976e-06	-0.0026	0.0063	0.6771	19.8633
1819	genus	LachnospiraceaeNC2004group	rs1331592	G	C	-0.0948806	0.0208369	5.34355e-06	-0.0007	0.0039	0.8671	20.462
1820	genus	LachnospiraceaeNC2004group	rs17067076	G	A	-0.154631	0.0352194	5.61203e-06	-0.0197	0.0073	0.00715105	19.6095
1821	genus	LachnospiraceaeNC2004group	rs1928659	T	C	0.102522	0.0226445	6.17234e-06	-0.0055	0.0039	0.1567	20.052
1822	genus	LachnospiraceaeNC2004group	rs1929743	T	C	0.0837206	0.0190318	9.05503e-06	0.0064	0.0035	0.0681397	19.543
1823	genus	LachnospiraceaeNC2004group	rs3756315	A	G	-0.0883469	0.0188397	3.32583e-06	0.0019	0.0035	0.5928	21.4485
1824	genus	LachnospiraceaeNC2004group	rs6116753	G	A	0.0994748	0.0209139	2.92247e-06	-0.0076	0.0038	0.0451596	22.2214
1825	genus	LachnospiraceaeND3007group	rs13110238	C	G	-0.0636978	0.0142041	4.47806e-06	0.0066	0.004	0.1006	20.895
1826	genus	LachnospiraceaeND3007group	rs2861203	G	A	0.0572304	0.0127279	7.36936e-06	0.0036	0.0037	0.3278	19.2222
1827	genus	LachnospiraceaeND3007group	rs72776675	T	C	-0.0647067	0.014797	8.71686e-06	0.0007	0.0043	0.8772	18.7752
1828	genus	LachnospiraceaeND3007group	rs9932954	A	G	-0.0561864	0.0115984	1.24882e-06	0.0072	0.0033	0.0295202	21.7747
1829	genus	LachnospiraceaeNK4A136group	rs10952110	G	T	0.0487709	0.0109614	9.08113e-06	0.0018	0.0033	0.597	19.8402
1830	genus	LachnospiraceaeNK4A136group	rs11263806	A	G	-0.0524615	0.0116758	5.06512e-06	-0.0018	0.0036	0.6188	18.7752
1831	genus	LachnospiraceaeNK4A136group	rs12362320	G	C	0.0573168	0.0115466	8.0423e-07	-0.0026	0.0035	0.4485	22.5593
1832	genus	LachnospiraceaeNK4A136group	rs12611395	G	A	0.0902532	0.0199652	5.83042e-06	0.0097	0.0056	0.0840601	20.2472
1833	genus	LachnospiraceaeNK4A136group	rs160061	G	A	-0.0513831	0.0108094	2.12197e-06	0.0041	0.0033	0.216	21.4929
1834	genus	LachnospiraceaeNK4A136group	rs28540839	A	C	0.0508285	0.0110591	9.34329e-06	0.0018	0.0033	0.587801	21.4929
1835	genus	LachnospiraceaeNK4A136group	rs2880566	T	C	0.0599578	0.0134693	5.61423e-06	-0.0053	0.0042	0.2021	21.2988
1836	genus	LachnospiraceaeNK4A136group	rs4955932	T	C	-0.0492283	0.0109388	7.05424e-06	0.005	0.0034	0.1448	19.8402
1837	genus	LachnospiraceaeNK4A136group	rs59805249	T	C	0.0936162	0.0207982	9.45388e-06	-0.002	0.0071	0.782299	20.0335
1838	genus	LachnospiraceaeNK4A136group	rs68104925	T	C	-0.0549104	0.0115385	2.36777e-06	0.001	0.0035	0.777499	21.004
1839	genus	LachnospiraceaeNK4A136group	rs7073658	G	T	0.0499621	0.0109693	5.26914e-06	0.0018	0.0034	0.597	20.6583
1840	genus	LachnospiraceaeNK4A136group	rs73044693	A	G	-0.10758	0.0229884	3.57256e-06	0.0009	0.0061	0.8838	22.0461
1841	genus	LachnospiraceaeNK4A136group	rs7616165	G	T	-0.230542	0.0483465	2.77389e-06	-0.0042	0.0077	0.5882	23.1569
1842	genus	LachnospiraceaeNK4A136group	rs76193507	A	G	-0.22973	0.0499776	2.93089e-06	0.0121	0.0079	0.1282	21.157
1843	genus	LachnospiraceaeNK4A136group	rs7832116	A	G	-0.0714756	0.0151703	3.57084e-06	0.0094	0.0047	0.0486295	22.4013
1844	genus	LachnospiraceaeNK4A136group	rs954878	A	G	-0.0520656	0.0109082	1.78201e-06	-0.0016	0.0033	0.6284	22.344
1845	genus	LachnospiraceaeUCG001	rs10815577	C	G	-0.0683706	0.0143691	1.71502e-06	-0.0001	0.0034	0.9662	23.5885
1846	genus	LachnospiraceaeUCG001	rs12131224	C	T	0.117095	0.02591	7.39861e-06	0.0029	0.0058	0.619901	20.2472
1847	genus	LachnospiraceaeUCG001	rs2050911	G	A	0.0751466	0.0153934	1.10647e-06	-0.0036	0.0036	0.323	24.9965
1848	genus	LachnospiraceaeUCG001	rs2371284	C	T	0.0761893	0.0170127	7.55962e-06	0.0047	0.004	0.244	19.9834
1849	genus	LachnospiraceaeUCG001	rs437876	T	C	0.0784637	0.0144768	7.16556e-08	-0.0002	0.0035	0.9477	31.0365
1850	genus	LachnospiraceaeUCG001	rs4981345	T	C	-0.0681973	0.0149831	6.08597e-06	0.0047	0.0035	0.1827	20.5482
1851	genus	LachnospiraceaeUCG001	rs573933	T	C	-0.107898	0.0232346	3.10506e-06	-0.0002	0.0057	0.979	22.0461
1852	genus	LachnospiraceaeUCG001	rs62496417	T	G	-0.0748504	0.0165681	5.87503e-06	-0.0007	0.0039	0.8641	19.4609
1853	genus	LachnospiraceaeUCG001	rs7213933	T	A	-0.0816269	0.01838	9.01675e-06	0.0036	0.0043	0.3972	20.7502
1854	genus	LachnospiraceaeUCG001	rs7341608	T	C	-0.0784757	0.0177648	9.48135e-06	-0.0033	0.0043	0.4426	18.7752
1855	genus	LachnospiraceaeUCG001	rs74034332	G	A	0.168045	0.0382637	3.3335e-06	-0.0134	0.0076	0.0799392	19.543
1856	genus	LachnospiraceaeUCG001	rs78848836	A	G	-0.118868	0.0259753	3.38174e-06	0.0071	0.0057	0.2153	20.9453
1857	genus	LachnospiraceaeUCG001	rs79476906	T	A	-0.087088	0.0197008	8.27428e-06	0.0058	0.0045	0.1973	18.9199
1858	genus	LachnospiraceaeUCG001	rs8104225	A	G	0.0892098	0.0197665	8.04211e-06	0.0077	0.0047	0.1032	19.7997
1859	genus	LachnospiraceaeUCG001	rs9403580	C	T	0.107801	0.0229777	3.46785e-06	0.0049	0.0055	0.3745	22.0461
1860	genus	LachnospiraceaeUCG001	rs985416	T	C	-0.0970258	0.0181807	1.45589e-07	0.0044	0.0042	0.2975	29.0361
1861	genus	LachnospiraceaeUCG004	rs11128180	A	G	0.0648288	0.0140126	4.51742e-06	0.0025	0.0039	0.5248	21.5531
1862	genus	LachnospiraceaeUCG004	rs12072562	T	C	0.133104	0.0303566	7.07375e-06	-0.0019	0.0071	0.788401	19.6517
1863	genus	LachnospiraceaeUCG004	rs12673420	G	A	0.0554351	0.0118375	2.98078e-06	0.0008	0.0033	0.8131	21.004
1864	genus	LachnospiraceaeUCG004	rs12747809	A	G	0.062197	0.0125685	8.64868e-07	-0.0013	0.0035	0.716901	22.7424
1865	genus	LachnospiraceaeUCG004	rs12894272	G	A	-0.0579792	0.0125229	4.3395e-06	0.0018	0.0035	0.6097	19.9025
1866	genus	LachnospiraceaeUCG004	rs233486	G	A	0.0799088	0.017766	6.28463e-06	0.011	0.0048	0.0220298	19.7503
1867	genus	LachnospiraceaeUCG004	rs2444793	T	C	0.0542433	0.0118188	4.77079e-06	0.0049	0.0033	0.1442	20.2472
1868	genus	LachnospiraceaeUCG004	rs2706242	G	C	-0.0901399	0.0199712	9.83853e-06	-0.0013	0.0057	0.8256	20.2472
1869	genus	LachnospiraceaeUCG004	rs2726805	A	G	0.0548397	0.0120844	6.30406e-06	-0.0011	0.0034	0.755899	21.004
1870	genus	LachnospiraceaeUCG004	rs2882478	G	A	-0.0577091	0.0118338	1.20812e-06	0.0052	0.0033	0.1165	23.3578
1871	genus	LachnospiraceaeUCG004	rs35182105	A	G	-0.109724	0.024221	4.86508e-06	0.0074	0.0065	0.2564	21.004
1872	genus	LachnospiraceaeUCG004	rs6656451	T	C	0.05436	0.011947	5.56775e-06	0.002	0.0033	0.5413	20.2472
1873	genus	LachnospiraceaeUCG004	rs7629954	A	G	0.108441	0.023825	5.77218e-06	-0.008	0.0064	0.2155	20.2472
1874	genus	LachnospiraceaeUCG008	rs10741777	T	C	-0.0973842	0.0194791	7.68652e-07	0.0002	0.0039	0.9516	26.0601
1875	genus	LachnospiraceaeUCG008	rs10793103	T	C	-0.0974344	0.0181279	9.34932e-08	0.0011	0.0036	0.7592	29.0361
1876	genus	LachnospiraceaeUCG008	rs10801803	G	A	-0.117029	0.0243085	1.4003e-06	-0.0099	0.0049	0.0435702	23.7623
1877	genus	LachnospiraceaeUCG008	rs13024781	T	C	-0.0798769	0.0168846	2.29166e-06	0.0057	0.0033	0.0856308	22.1422
1878	genus	LachnospiraceaeUCG008	rs57091572	A	G	-0.110443	0.0235801	2.85825e-06	-0.0016	0.0046	0.721	21.004
1879	genus	LachnospiraceaeUCG008	rs57254474	G	A	0.0886512	0.0199045	6.92054e-06	-0.0058	0.0039	0.1347	19.7997
1880	genus	LachnospiraceaeUCG008	rs61944774	A	G	0.179838	0.0393797	6.34118e-06	0.0049	0.007	0.4854	21.2988
1881	genus	LachnospiraceaeUCG008	rs62277846	C	T	0.102292	0.0212319	1.58891e-06	0.0023	0.0041	0.5747	23.5885
1882	genus	LachnospiraceaeUCG008	rs67078837	T	C	-0.0845848	0.0170693	7.68192e-07	-0.006	0.0033	0.0726307	24.9965
1883	genus	LachnospiraceaeUCG008	rs75356640	G	A	0.136523	0.0303128	9.83196e-06	0.0015	0.006	0.807	20.8515
1884	genus	LachnospiraceaeUCG008	rs955844	A	C	0.112064	0.0228369	1.80992e-06	-0.0039	0.0045	0.3857	23.7094
1885	genus	LachnospiraceaeUCG008	rs9873555	G	C	-0.121162	0.0233467	2.4134e-07	-0.0005	0.0044	0.9046	27.6729
1886	genus	LachnospiraceaeUCG010	rs10414815	C	T	-0.10453	0.0230253	4.23975e-06	-0.002	0.0053	0.710101	20.8383
1887	genus	LachnospiraceaeUCG010	rs11192447	A	G	0.126592	0.024345	4.68954e-07	-0.0044	0.0069	0.524499	27.9978
1888	genus	LachnospiraceaeUCG010	rs12346653	C	T	0.0657686	0.0139569	2.70321e-06	-0.0035	0.0039	0.365	22.2214
1889	genus	LachnospiraceaeUCG010	rs17730011	G	A	-0.0702357	0.015706	7.84603e-06	-0.0029	0.0043	0.5087	19.1379
1890	genus	LachnospiraceaeUCG010	rs2153460	A	T	-0.0684038	0.0156562	9.17318e-06	0.0114	0.0042	0.00702506	18.06
1891	genus	LachnospiraceaeUCG010	rs2833528	T	C	0.0562148	0.0127763	9.91996e-06	0.0003	0.0034	0.9229	18.5536
1892	genus	LachnospiraceaeUCG010	rs336138	G	T	0.0779543	0.0171865	7.48411e-06	0.0003	0.0045	0.9514	21.049
1893	genus	LachnospiraceaeUCG010	rs4576377	C	A	0.0572001	0.0127043	7.63062e-06	0.0056	0.0034	0.0991905	19.2222
1894	genus	LachnospiraceaeUCG010	rs72761829	A	T	0.111884	0.0238893	2.5765e-06	-0.0035	0.0062	0.574	21.7747
1895	genus	LachnospiraceaeUCG010	rs72894957	G	A	0.222263	0.0486425	5.68434e-06	0.0133	0.0079	0.0908699	20.5236
1896	genus	LachnospiraceaeUCG010	rs74315802	G	T	0.0867262	0.0183477	3.19007e-06	0.0013	0.005	0.7948	23.3578
1897	genus	LachnospiraceaeUCG010	rs9981767	A	C	0.0655062	0.0131994	9.96369e-07	0.0043	0.0036	0.2266	25.7715
1898	genus	Lactobacillus	rs11674854	C	T	-0.0852686	0.0176504	1.59199e-06	-0.0035	0.0034	0.3039	22.2963
1899	genus	Lactobacillus	rs12693845	C	T	-0.0805447	0.0177429	8.96314e-06	0.0022	0.0034	0.516901	20.2472
1900	genus	Lactobacillus	rs1530559	G	A	0.0804001	0.0178207	4.93106e-06	0.0018	0.0034	0.599	19.7503
1901	genus	Lactobacillus	rs16861661	G	A	-0.183147	0.038148	1.27809e-06	-0.0079	0.0065	0.2235	23.1886
1902	genus	Lactobacillus	rs328312	T	A	0.0815092	0.0169441	1.40618e-06	0.0026	0.0033	0.4307	23.2632
1903	genus	Lactobacillus	rs6092149	A	T	-0.0801344	0.017149	3.29041e-06	-0.0009	0.0034	0.786001	22.1422
1904	genus	Lactobacillus	rs62314653	C	A	0.187692	0.0394585	2.24383e-06	0.0007	0.0074	0.9213	23.2341
1905	genus	Lactobacillus	rs7399658	G	A	-0.107134	0.0221883	3.12097e-06	0.0036	0.0041	0.3843	23.6517
1906	genus	Lactobacillus	rs75127669	C	A	0.139784	0.0310414	6.83439e-06	-0.0105	0.0062	0.091199	20.3926
1907	genus	Lactobacillus	rs768253	T	G	-0.079195	0.0171791	4.24766e-06	0.0043	0.0034	0.1991	21.5921
1908	genus	Lactobacillus	rs77478751	A	G	-0.219886	0.0475759	7.32706e-06	-0.0035	0.0067	0.6069	21.004
1909	genus	Lactobacillus	rs921925	A	C	0.0985077	0.0203229	9.71673e-07	0.0013	0.0041	0.7515	24.4991
1910	genus	Lactococcus	rs10417872	G	T	-0.118306	0.024522	1.28677e-06	-0.0047	0.0037	0.2044	22.2753
1911	genus	Lactococcus	rs123059	C	T	0.13671	0.0274694	1.26561e-06	0.0017	0.0039	0.668399	25.7426
1912	genus	Lactococcus	rs12621813	G	A	0.108423	0.0239978	6.6083e-06	-0.0001	0.0036	0.9737	20.2472
1913	genus	Lactococcus	rs17168302	G	A	0.191857	0.0424761	6.28608e-06	0.0056	0.0067	0.3969	20.895
1914	genus	Lactococcus	rs2293361	C	T	-0.199221	0.0430969	1.39592e-06	0.0023	0.0069	0.7346	21.4145
1915	genus	Lactococcus	rs34757988	G	C	0.122294	0.0228976	8.95035e-08	0.0026	0.0034	0.4447	28.1322
1916	genus	Lactococcus	rs4766997	C	T	0.114599	0.023839	2.06144e-06	0.0032	0.0036	0.3711	22.9569
1917	genus	Lactococcus	rs55910161	C	T	0.146426	0.0307367	2.36211e-06	0.0021	0.0046	0.653	22.178
1918	genus	Lactococcus	rs6674304	C	T	0.200758	0.0442121	6.1776e-06	-0.0057	0.0065	0.3784	20.8654
1919	genus	Lactococcus	rs757872	C	G	-0.140799	0.027582	4.36878e-07	-0.0014	0.004	0.717799	25.3549
1920	genus	Lactococcus	rs7992246	C	T	-0.104232	0.0230786	4.44723e-06	-0.0018	0.0034	0.6048	20.4433
1921	genus	Marvinbryantia	rs11620597	T	C	0.119479	0.0271688	7.80171e-06	0.0019	0.0067	0.7815	19.4225
1922	genus	Marvinbryantia	rs11645029	G	C	-0.060618	0.0131551	4.14753e-06	-0.0018	0.0033	0.591199	22.0147
1923	genus	Marvinbryantia	rs1187983	C	T	-0.0935456	0.0193174	2.02428e-06	0.0054	0.0049	0.2679	24.473
1924	genus	Marvinbryantia	rs12963345	C	G	0.059681	0.0132289	6.60374e-06	-0.0031	0.0036	0.4028	21.2988
1925	genus	Marvinbryantia	rs146541147	G	A	0.118845	0.0268423	6.86294e-06	-0.0003	0.0068	0.9696	19.4225
1926	genus	Marvinbryantia	rs2724813	G	A	0.0840769	0.0167551	6.28449e-07	-0.0043	0.0043	0.3231	24.4118
1927	genus	Marvinbryantia	rs2842896	C	T	-0.0649396	0.0131146	7.25371e-07	-0.0027	0.0034	0.4177	24.9965
1928	genus	Marvinbryantia	rs2863363	G	A	-0.0634861	0.0136323	3.11279e-06	-0.0013	0.0034	0.7106	20.2472
1929	genus	Marvinbryantia	rs3125832	A	C	0.0679323	0.015012	5.02736e-06	-0.0009	0.0038	0.8233	20.5482
1930	genus	Marvinbryantia	rs61884471	G	A	0.124426	0.0248431	1.01163e-06	-0.0007	0.0063	0.9116	24.5982
1931	genus	Marvinbryantia	rs72948274	A	C	-0.126354	0.0272212	3.25912e-06	0.0137	0.0071	0.05319	21.7747
1932	genus	Marvinbryantia	rs8006832	G	T	-0.0952415	0.0216699	6.58082e-06	0.005	0.0053	0.3453	18.6441
1933	genus	Methanobrevibacter	rs10202904	G	T	0.112811	0.0239106	3.08546e-06	0.0037	0.0034	0.2756	22.1653
1934	genus	Methanobrevibacter	rs11018665	A	T	0.113013	0.0254343	7.03105e-06	-0.0041	0.0035	0.242	20.4275
1935	genus	Methanobrevibacter	rs1334944	T	C	0.115197	0.0255492	7.61377e-06	-0.0041	0.0035	0.2402	19.5609
1936	genus	Methanobrevibacter	rs4779844	C	G	-0.109639	0.0247979	9.28282e-06	-0.0016	0.0034	0.6359	19.3573
1937	genus	Methanobrevibacter	rs4802933	G	A	0.135628	0.0308139	9.73823e-06	-0.001	0.0045	0.8207	19.2439
1938	genus	Methanobrevibacter	rs6776814	T	C	-0.188956	0.0419905	8.04896e-06	0.0013	0.0056	0.8218	20.2472
1939	genus	Methanobrevibacter	rs76029318	T	C	0.222849	0.0454319	1.07552e-06	-0.0042	0.0064	0.511601	24.5541
1940	genus	Methanobrevibacter	rs894996	C	A	0.214213	0.0456045	3.81566e-06	-0.0115	0.0062	0.0662903	21.6397
1941	genus	Odoribacter	rs10093869	A	G	-0.0577795	0.0125389	3.67443e-06	-0.0021	0.0035	0.554	19.9025
1942	genus	Odoribacter	rs10423795	T	C	-0.0550695	0.0121164	6.5793e-06	-0.0002	0.0034	0.964	21.004
1943	genus	Odoribacter	rs16918425	A	T	0.0999781	0.0223785	8.85054e-06	-0.011	0.0065	0.0928603	20.6583
1944	genus	Odoribacter	rs28417404	A	G	-0.0726896	0.0161372	3.68036e-06	-0.0105	0.0045	0.02063	20.8135
1945	genus	Odoribacter	rs4793970	A	G	-0.0576329	0.0129154	6.02698e-06	-0.0023	0.0037	0.532	19.9025
1946	genus	Odoribacter	rs503751	C	G	0.0618294	0.0118887	2.07625e-07	0.001	0.0033	0.7742	26.6907
1947	genus	Odoribacter	rs6856150	A	G	-0.0881922	0.0194146	6.05954e-06	-0.0013	0.0056	0.8219	21.4485
1948	genus	Odoribacter	rs74553962	T	G	0.121449	0.0264106	9.48681e-06	0.0021	0.0068	0.752	21.6553
1949	genus	Odoribacter	rs77779484	G	A	-0.133489	0.0268526	6.56251e-07	0.0026	0.0072	0.719701	24.2614
1950	genus	Olsenella	rs1035588	A	G	-0.108148	0.0236848	4.85501e-06	-0.0012	0.0034	0.7349	20.2472
1951	genus	Olsenella	rs17148768	G	A	0.140434	0.0295602	2.19842e-06	0.0053	0.0042	0.213	21.7747
1952	genus	Olsenella	rs2759329	A	G	0.111131	0.0237218	3.43202e-06	0.0084	0.0034	0.0138299	21.3876
1953	genus	Olsenella	rs35225860	A	G	-0.223604	0.0482391	3.87044e-06	0.0073	0.0067	0.278	21.7747
1954	genus	Olsenella	rs6046522	C	T	0.122938	0.0269928	4.48456e-06	-0.0067	0.0038	0.0797297	20.7502
1955	genus	Olsenella	rs61090148	A	G	-0.104783	0.0231343	6.43724e-06	-0.0006	0.0033	0.8469	20.8383
1956	genus	Olsenella	rs62112538	C	T	-0.19943	0.0407033	1.1882e-06	-0.0089	0.0061	0.1403	23.5547
1957	genus	Olsenella	rs72691585	C	A	-0.249079	0.0520814	2.95291e-06	-0.0007	0.0074	0.9201	22.9262
1958	genus	Olsenella	rs7540303	C	T	0.108044	0.023638	5.32023e-06	-0.0047	0.0034	0.1651	20.2472
1959	genus	Olsenella	rs8066522	A	G	0.106529	0.0240379	9.70085e-06	-0.0029	0.0035	0.3994	19.874
1960	genus	Olsenella	rs9460691	C	A	0.119966	0.0268645	7.2835e-06	0.0076	0.004	0.0570099	19.7503
1961	genus	Oscillibacter	rs11627628	T	C	0.143961	0.0290223	1.00921e-06	0.0057	0.0064	0.3746	24.6529
1962	genus	Oscillibacter	rs11990279	T	C	-0.0824934	0.0180457	4.94299e-06	-0.0008	0.0039	0.8417	20.7502
1963	genus	Oscillibacter	rs12417956	C	G	0.0785431	0.0174075	6.02629e-06	0.0015	0.0039	0.701	21.5921
1964	genus	Oscillibacter	rs12649930	T	G	0.121589	0.0259612	4.09383e-06	0.002	0.006	0.733199	22.0147
1965	genus	Oscillibacter	rs133832	A	C	-0.0795527	0.0162411	1.1472e-06	0.0037	0.0035	0.2997	24.9965
1966	genus	Oscillibacter	rs137917150	T	A	-0.174992	0.0388394	4.61987e-06	-0.0039	0.0077	0.609399	20.132
1967	genus	Oscillibacter	rs16866406	A	G	0.0988765	0.0208795	3.07822e-06	-0.0091	0.0048	0.0563599	22.2214
1968	genus	Oscillibacter	rs16934185	A	G	-0.129568	0.028157	4.38036e-06	-0.0031	0.0058	0.5921	21.5531
1969	genus	Oscillibacter	rs234108	A	G	0.0749553	0.0152632	9.16326e-07	-0.0011	0.0033	0.738401	24.9965
1970	genus	Oscillibacter	rs36095275	C	T	-0.0752368	0.0156861	1.39627e-06	0.0003	0.0034	0.9226	21.9696
1971	genus	Oscillibacter	rs4506202	G	A	0.0711323	0.0152261	3.20826e-06	-0.0007	0.0033	0.8419	22.4013
1972	genus	Oscillibacter	rs61883564	A	G	-0.101351	0.0221016	3.38712e-06	0.0002	0.0049	0.9613	21.0735
1973	genus	Oscillibacter	rs62206502	A	C	0.0681423	0.0151349	6.59888e-06	0.0045	0.0033	0.1757	20.5482
1974	genus	Oscillibacter	rs6901560	C	G	0.0855032	0.018693	6.20955e-06	0.0044	0.0041	0.2829	20.4847
1975	genus	Oscillibacter	rs75453768	G	T	0.12212	0.0268629	5.34737e-06	0.0009	0.0059	0.8722	20.4142
1976	genus	Oscillibacter	rs761240	G	T	0.17664	0.0388812	2.0384e-06	0.0014	0.0063	0.8251	20.5948
1977	genus	Oscillibacter	rs9393920	G	A	0.0744662	0.0151081	9.92247e-07	-0.0021	0.0033	0.5244	24.3344
1978	genus	Oscillospira	rs12206468	G	A	-0.133016	0.0269733	1.04222e-06	0.0015	0.0062	0.8086	24.2614
1979	genus	Oscillospira	rs12925026	T	C	0.13559	0.030678	9.31022e-06	-0.0031	0.0055	0.5747	19.2439
1980	genus	Oscillospira	rs1954532	C	T	0.0826246	0.0175252	2.26772e-06	0.008	0.0042	0.0545494	21.2594
1981	genus	Oscillospira	rs28889936	A	C	0.114051	0.0252838	3.36589e-06	-0.0079	0.0064	0.2176	20.7907
1982	genus	Oscillospira	rs62422654	C	T	0.0898456	0.0198088	6.46755e-06	0.0021	0.0045	0.643701	20.2472
1983	genus	Oscillospira	rs72866977	A	C	-0.130569	0.0281674	5.62704e-06	-0.0022	0.0063	0.730801	21.886
1984	genus	Oscillospira	rs73038677	T	A	-0.08321	0.0168666	1.09428e-06	-0.0038	0.0041	0.3553	23.834
1985	genus	Oscillospira	rs751183	C	T	0.0774322	0.0172216	6.85125e-06	-0.0039	0.0041	0.3448	20.5127
1986	genus	Oscillospira	rs8076323	A	G	0.0715392	0.0156539	5.61319e-06	-0.0025	0.0038	0.5013	20.2472
1987	genus	Oxalobacter	rs10464997	G	A	0.137691	0.0294804	3.29754e-06	0.0012	0.0049	0.8011	22.6413
1988	genus	Oxalobacter	rs11108500	A	G	-0.199099	0.0427327	3.74283e-06	-0.0043	0.0066	0.5165	21.4145
1989	genus	Oxalobacter	rs111966731	T	C	0.213114	0.047162	7.29861e-06	0.0138	0.0069	0.0444601	20.5354
1990	genus	Oxalobacter	rs12002250	A	C	0.217122	0.0466317	1.41504e-06	-0.0014	0.0073	0.8458	21.3139
1991	genus	Oxalobacter	rs1569853	T	C	-0.138078	0.0296981	3.64502e-06	0.0111	0.0046	0.0154099	21.157
1992	genus	Oxalobacter	rs36057338	G	T	0.207847	0.0421439	8.79812e-07	0.0037	0.0065	0.574601	24.5226
1993	genus	Oxalobacter	rs3862635	C	T	-0.172142	0.0394026	9.18692e-06	0.0004	0.0067	0.9467	19.4476
1994	genus	Oxalobacter	rs4428215	G	A	0.130293	0.0242237	7.51069e-08	-0.0002	0.004	0.964	29.3362
1995	genus	Oxalobacter	rs6000536	C	T	-0.130992	0.0253804	2.06054e-07	-0.0055	0.0041	0.1888	27.4538
1996	genus	Oxalobacter	rs6071435	T	A	-0.105512	0.021489	1.07431e-06	0.0006	0.0034	0.8689	25.4749
1997	genus	Oxalobacter	rs6993398	G	A	0.127217	0.0278855	7.12771e-06	0.0023	0.0047	0.624499	20.5698
[truncated: 530 more rows]

## Sheet: Supplementary Table 4
Table S4 Full result of MR estimates for the association between gut microbiota and FI.
Level	Exposure	Method	nSNP	OR	OR_lci95	OR_uci95	P value	q value
class	Bacteroidia	MR Egger	13	0.955978	0.884285	1.03348	0.281729	0.348018
class	Bacteroidia	Weighted median	13	0.966843	0.922198	1.01365	0.162125	0.250073
class	Bacteroidia	Inverse variance weighted	13	0.962006	0.928295	0.996941	0.0333103	0.0956697
class	Betaproteobacteria	MR Egger	11	1.02056	0.860915	1.2098	0.819886	0.857455
class	Betaproteobacteria	Weighted median	11	1.07886	1.02081	1.1402	0.00714819	0.0500373
class	Betaproteobacteria	Inverse variance weighted	11	1.05018	1.00183	1.10088	0.0417582	0.0974359
genus	Allisonella	MR Egger	8	0.897788	0.779183	1.03445	0.186421	0.26099
genus	Allisonella	Weighted median	8	1.01707	0.989734	1.04516	0.223386	0.293194
genus	Allisonella	Inverse variance weighted	8	1.03255	1.00709	1.05866	0.0119291	0.0565486
genus	Bifidobacterium	MR Egger	10	1.09225	1.00107	1.19174	0.0753673	0.143883
genus	Bifidobacterium	Weighted median	10	1.03278	0.986629	1.08109	0.166715	0.250073
genus	Bifidobacterium	Inverse variance weighted	10	1.0426	1.00867	1.07767	0.013464	0.0565486
genus	Clostridiuminnocuumgroup	MR Egger	9	1.13311	1.0166	1.26297	0.0585535	0.122962
genus	Clostridiuminnocuumgroup	Weighted median	9	1.02217	0.992168	1.05308	0.149113	0.250073
genus	Clostridiuminnocuumgroup	Inverse variance weighted	9	1.023	1.00144	1.04503	0.0364456	0.0956697
genus	Eubacteriumcoprostanoligenesgroup	MR Egger	13	1.07197	0.928701	1.23734	0.362775	0.400962
genus	Eubacteriumcoprostanoligenesgroup	Weighted median	13	1.07049	1.02092	1.12247	0.00486349	0.0500373
genus	Eubacteriumcoprostanoligenesgroup	Inverse variance weighted	13	1.0559	1.01874	1.09441	0.00292542	0.0500373
genus	Eubacteriumruminantiumgroup	MR Egger	18	1.04187	0.958327	1.1327	0.350422	0.400962
genus	Eubacteriumruminantiumgroup	Weighted median	18	0.997412	0.9696	1.02602	0.857455	0.857455
genus	Eubacteriumruminantiumgroup	Inverse variance weighted	18	0.973175	0.949836	0.997087	0.0281265	0.0956697
